# Supplementary material for: Alloying and confinement effects on hierarchically nanoporous CuAu for efficient electrocatalytic semi-hydrogenation of terminal alkynes
Source: Nat Commun. 2024 Jul 17;15:5999. doi: 10.1038/s41467-024-50499-3 (PMC11252328; doi:10.1038/s41467-024-50499-3)
Supplement: Supplementary file 3 — Source Data [file 41467_2024_50499_MOESM3_ESM.xlsx]

## Sheet: Figure 1e
np-Cu									Hnp-Cu50Au50
960.2	45701.6	46041.5	45701.6	45701.6	45741.2	45863.9	45839.6		960.4	42253.7	42878.2	42253.7	42259.7	42312.2	42254	42813.4
960.1	45048.3	45997.7	45649.1	45649.1	45689	45815.5	45791.4		960.3	42858.3	42874.2	42234	42240	42293.8	42234.3	42808
960	45103.9	45954.4	45596.6	45596.6	45636.8	45767.3	45743.5		960.2	42401	42870.7	42214.2	42220.3	42275.5	42214.6	42803.1
959.9	44765.1	45911.4	45544.1	45544.1	45584.6	45719.2	45695.8		960.1	43554.7	42867.9	42194.5	42200.6	42257.3	42194.8	42798.7
959.8	44928.3	45868.9	45491.6	45491.6	45532.4	45671.4	45648.3		960	42119.3	42865.7	42174.8	42180.9	42239.1	42175.1	42794.9
959.7	45160.6	45826.8	45439.1	45439.1	45480.2	45623.7	45601		959.9	42532.7	42864.2	42155	42161.2	42221	42155.4	42791.7
959.6	45516	45785.2	45386.6	45386.6	45428	45576.2	45554.1		959.8	41982.8	42863.3	42135.3	42141.5	42202.9	42135.6	42789.2
959.5	45292.5	45744.1	45334.1	45334.1	45375.8	45528.9	45507.4		959.7	42652.1	42863.2	42115.6	42121.8	42184.9	42115.9	42787.2
959.4	44555.5	45703.4	45281.6	45281.6	45323.7	45481.9	45461		959.6	42359.7	42863.8	42095.8	42102.2	42167	42096.2	42786
959.3	43802.4	45663.4	45229.1	45229.1	45271.5	45435.1	45415		959.5	42890.1	42865.3	42076.1	42082.5	42149.2	42076.5	42785.6
959.2	44901.1	45624	45176.5	45176.5	45219.3	45388.5	45369.3		959.4	42282	42867.6	42056.4	42062.8	42131.4	42056.7	42785.8
959.1	45231.4	45585.2	45124	45124	45167.2	45342.1	45324		959.3	42608.4	42870.7	42036.7	42043.1	42113.7	42037	42786.9
959	44756.3	45547.2	45071.5	45071.5	45115	45296.1	45279.2		959.2	42391.4	42874.8	42016.9	42023.4	42096.1	42017.3	42788.8
958.9	45023.6	45509.9	45019	45019	45062.8	45250.3	45234.8		959.1	42779.9	42879.8	41997.2	42003.7	42078.5	41997.5	42791.5
958.8	43219.6	45473.5	44966.5	44966.5	45010.7	45204.9	45191		959	42568.5	42885.8	41977.5	41984.1	42061.1	41977.8	42795.2
958.7	44689.4	45438	44914	44914	44958.5	45159.7	45147.7		958.9	42341.2	42892.9	41957.7	41964.4	42043.7	41958.1	42799.9
958.6	44325.1	45403.5	44861.5	44861.5	44906.4	45114.9	45105.2		958.8	42093.3	42901.1	41938	41944.7	42026.5	41938.4	42805.6
958.5	44945.8	45370.1	44809	44809	44854.3	45070.5	45063.3		958.7	43495.3	42910.5	41918.3	41925	42009.4	41918.6	42812.3
958.4	45085.5	45338	44756.5	44756.5	44802.1	45026.5	45022.4		958.6	42582.6	42921.1	41898.5	41905.3	41992.3	41898.9	42820.1
958.3	44848.2	45307.3	44704	44704	44750	44982.9	44982.4		958.5	43225.6	42933	41878.8	41885.7	41975.4	41879.2	42829.1
958.2	44744.7	45278.1	44651.5	44651.5	44697.9	44939.7	44943.5		958.4	42766.5	42946.3	41859.1	41866	41958.7	41859.4	42839.4
958.1	44052.8	45250.8	44599	44599	44645.8	44897	44906		958.3	43067.2	42960.9	41839.3	41846.3	41942.1	41839.7	42850.9
958	44179.1	45225.5	44546.5	44546.5	44593.6	44854.8	44869.9		958.2	41785.4	42977.1	41819.6	41826.6	41925.6	41820	42863.8
957.9	44232.5	45202.4	44494	44494	44541.5	44813.2	44835.7		958.1	43287.7	42994.9	41799.9	41806.9	41909.3	41800.2	42878
957.8	44487	45182	44441.5	44441.5	44489.4	44772.1	44803.4		958	42936.8	43014.3	41780.1	41787.3	41893.1	41780.5	42893.8
957.7	44638.6	45164.7	44388.9	44388.9	44437.3	44731.7	44773.6		957.9	42766.8	43035.5	41760.4	41767.6	41877.2	41760.8	42911.2
957.6	45490.9	45150.7	44336.4	44336.4	44385.2	44691.9	44746.5		957.8	42753.1	43058.4	41740.7	41747.9	41861.4	41741.1	42930.1
957.5	44850.2	45140.8	44283.9	44283.9	44333.1	44652.8	44722.7		957.7	42697	43083.3	41720.9	41728.2	41845.8	41721.3	42950.8
957.4	44257.8	45135.3	44231.4	44231.4	44281	44614.6	44702.6		957.6	42625.8	43110.2	41701.2	41708.6	41830.4	41701.6	42973.3
957.3	45221.8	45135.1	44178.9	44178.9	44229	44577.1	44686.9		957.5	42348.3	43139.3	41681.5	41688.9	41815.3	41681.9	42997.7
957.2	45210.7	45140.7	44126.4	44126.4	44176.9	44540.5	44676.1		957.4	42959.2	43170.5	41661.8	41669.2	41800.4	41662.2	43024
957.1	45214.6	45153	44073.9	44073.9	44124.8	44504.9	44671.1		957.3	43023.9	43204	41642	41649.5	41785.8	41642.4	43052.3
957	45258.4	45172.9	44021.4	44021.4	44072.8	44470.4	44672.6		957.2	42625.6	43240	41622.3	41629.9	41771.4	41622.7	43082.9
956.9	44892.4	45201.2	43968.9	43968.9	44020.7	44437	44681.3		957.1	43059	43278.5	41602.6	41610.2	41757.4	41603	43115.6
956.8	45544.5	45239.1	43916.4	43916.4	43968.7	44404.8	44698.4		957	43407.1	43319.6	41582.8	41590.5	41743.7	41583.2	43150.6
956.7	45802.1	45287.4	43863.9	43863.9	43916.6	44374	44724.6		956.9	43120	43363.5	41563.1	41570.9	41730.4	41563.5	43188.1
956.6	45610.2	45347.3	43811.4	43811.4	43864.6	44344.6	44760.9		956.8	42758.9	43410.3	41543.4	41551.2	41717.4	41543.8	43228
956.5	45851.7	45420	43758.9	43758.9	43812.5	44316.8	44808.4		956.7	43958.2	43460.1	41523.6	41531.5	41704.9	41524.1	43270.5
956.4	45923.1	45506.4	43706.4	43706.4	43760.5	44290.8	44867.9		956.6	42840.3	43512.9	41503.9	41511.9	41692.8	41504.3	43315.7
956.3	45638.3	45607.8	43653.9	43653.9	43708.5	44266.6	44940.4		956.5	43299.5	43569	41484.2	41492.2	41681.2	41484.6	43363.6
956.2	45643.8	45724.8	43601.4	43601.4	43656.5	44244.6	45026.5		956.4	44555.2	43628.4	41464.4	41472.5	41670.1	41464.9	43414.2
956.1	46466.5	45858.6	43548.9	43548.9	43604.5	44224.8	45127.1		956.3	43738	43691.1	41444.7	41452.9	41659.7	41445.2	43467.6
956	45792.5	46010.1	43496.3	43496.3	43552.5	44207.6	45242.7		956.2	43869.8	43757.4	41425	41433.2	41649.8	41425.4	43523.9
955.9	47157.9	46179.5	43443.8	43443.8	43500.5	44193.1	45373.6		956.1	43576.2	43827.2	41405.2	41413.5	41640.6	41405.7	43583.1
955.8	46757	46367.6	43391.3	43391.3	43448.5	44181.8	45520		956	43647.4	43900.6	41385.5	41393.9	41632.2	41386	43645.1
955.7	46764.9	46574.2	43338.8	43338.8	43396.5	44173.8	45681.6		955.9	44113	43977.7	41365.8	41374.2	41624.7	41366.2	43709.9
955.6	46521.2	46799.5	43286.3	43286.3	43344.5	44169.7	45857.9		955.8	43868.8	44058.3	41346.1	41354.6	41618	41346.5	43777.4
955.5	46009.2	47043.2	43233.8	43233.8	43292.6	44169.9	46048.3		955.7	44327	44142.7	41326.3	41334.9	41612.3	41326.8	43847.7
955.4	46983.6	47304.2	43181.3	43181.3	43240.6	44174.9	46251.4		955.6	44468.8	44230.6	41306.6	41315.2	41607.8	41307.1	43920.3
955.3	47372.9	47581.9	43128.8	43128.8	43188.7	44185.3	46465.6		955.5	44011	44322	41286.9	41295.6	41604.4	41287.3	43995.2
955.2	47810.7	47874.5	43076.3	43076.3	43136.7	44201.9	46688.5		955.4	43602.2	44416.7	41267.1	41275.9	41602.4	41267.6	44072.1
955.1	48232	48180.3	43023.8	43023.8	43084.8	44225.6	46917.5		955.3	44970.1	44514.6	41247.4	41256.3	41601.9	41247.9	44150.7
955	49221.4	48497.3	42971.3	42971.3	43032.9	44257.7	47149.4		955.2	45503.5	44615.5	41227.7	41236.6	41603.2	41228.2	44230.6
954.9	49080.7	48822.6	42918.8	42918.8	42980.9	44299.6	47379.7		955.1	44966.8	44719.1	41207.9	41217	41606.2	41208.4	44311.3
954.8	48627.2	49154	42866.3	42866.3	42929	44353.4	47604.1		955	44705.1	44825.2	41188.2	41197.3	41611.4	41188.7	44392.3
954.7	49846.1	49488.1	42813.8	42813.8	42877.1	44421.9	47816.7		954.9	45121.3	44933.2	41168.5	41177.7	41619	41169	44472.9
954.6	49887.9	49822.9	42761.3	42761.3	42825.2	44508.7	48011.5		954.8	45677.3	45042.9	41148.7	41158	41629.3	41149.2	44552.6
954.5	49992.2	50156.9	42708.8	42708.8	42773.4	44619	48182.2		954.7	45564.5	45154.1	41129	41138.4	41642.8	41129.5	44630.4
954.4	50642.4	50489.7	42656.2	42656.2	42721.5	44759.2	48321.5		954.6	45763.8	45266.2	41109.3	41118.7	41659.9	41109.8	44705.6
954.3	50716.8	50824.1	42603.8	42603.8	42669.6	44938.6	48423.3		954.5	44392.7	45379.2	41089.6	41099.1	41681.5	41090.1	44777.2
954.2	50596.7	51165.3	42551.2	42551.2	42617.8	45168.5	48481.6		954.4	45222	45493	41069.8	41079.4	41708.3	41070.3	44844.3
954.1	51242.6	51523.9	42498.7	42498.7	42565.9	45463.6	48491.9		954.3	46500.9	45607.9	41050.1	41059.8	41741.8	41050.6	44906
954	51816.3	51915.6	42446.2	42446.2	42514.1	45842.2	48451.7		954.2	45751.3	45725	41030.3	41040.1	41783.8	41030.9	44961.2
953.9	52598.6	52360.8	42393.7	42393.7	42462.3	46325.6	48360.4		954.1	45015.5	45845.7	41010.6	41020.5	41836.9	41011.2	45009
953.8	53700.7	52886.6	42341.2	42341.2	42410.4	46938.9	48219.7		954	46458	45972.9	40990.9	41000.8	41904.9	40991.4	45048.4
953.7	54053.4	53522.8	42288.7	42288.7	42358.6	47708.4	48033.2		953.9	45831.8	46110.9	40971.2	40981.2	41992.8	40971.7	45078.7
953.6	54206.4	54302.9	42236.2	42236.2	42306.8	48662.4	47806.1		953.8	46162.3	46266	40951.4	40961.6	42107.7	40952	45099
953.5	54819.7	55260.6	42183.7	42183.7	42255.1	49828.3	47544.6		953.7	46068.5	46446.9	40931.7	40941.9	42259	40932.3	45108.8
953.4	56410	56424.1	42131.2	42131.2	42203.3	51227.7	47255.6		953.6	47569.4	46665	40912	40922.3	42458.4	40912.5	45107.6
953.3	58051.1	57817.9	42078.7	42078.7	42151.5	52878.2	46945.5		953.5	47143.8	46935	40892.2	40902.7	42721.2	40892.8	45095
953.2	60199.6	59451.9	42026.2	42026.2	42099.8	54783.3	46621.2		953.4	47192.4	47273.9	40872.5	40883	43064.2	40873.1	45071.1
953.1	62193.6	61324	41973.7	41973.7	42048.1	56935.2	46288.1		953.3	48203.8	47701.6	40852.8	40863.4	43507.4	40853.4	45035.7
953	63766.8	63412.7	41921.2	41921.2	41996.3	59307.4	45951.3		953.2	48879.2	48239.4	40833	40843.8	44071.8	40833.6	44989.3
952.9	65017.7	65667.6	41868.7	41868.7	41944.6	61844.7	45615.6		953.1	49002.7	48907	40813.3	40824.1	44776.7	40813.9	44932.1
952.8	67474.1	68011.7	41816.2	41816.2	41892.9	64466.9	45284.2		953	50559.9	49722.8	40793.6	40804.5	45639.9	40794.2	44864.9
952.7	69219.2	70323.4	41763.7	41763.7	41841.2	67048.9	44960.5		952.9	50753.2	50697.8	40773.8	40784.9	46671.7	40774.5	44788.2
952.6	71733.9	72442.4	41711.1	41711.1	41789.6	69428.2	44646.9		952.8	51161.3	51835.7	40754.1	40765.2	47875	40754.7	44703.1
952.5	74136.7	74170.6	41658.6	41658.6	41737.9	71404.7	44345.2		952.7	52686.8	53128.9	40734.4	40745.6	49241.3	40735	44610.2
952.4	76025.5	75294.4	41606.1	41606.1	41686.3	72763.4	44057		952.6	54068.3	54552.2	40714.7	40726	50744.2	40715.3	44510.6
952.3	75201.4	75640	41553.6	41553.6	41634.6	73329.5	43783.1		952.5	56390.3	56065.4	40694.9	40706.4	52342.9	40695.6	44405.3
952.2	74141.3	75122	41501.1	41501.1	41583	73016.7	43524.4		952.4	57369.2	57603	40675.2	40686.8	53970.6	40675.8	44295.3
952.1	74438.9	73777.8	41448.6	41448.6	41531.4	71862.4	43281.2		952.3	59459.8	59077	40655.4	40667.2	55538.6	40656.1	44181.5
952	72547.7	71750.9	41396.1	41396.1	41479.8	70010.1	43053.2		952.2	59800.8	60374.2	40635.7	40647.5	56932.6	40636.4	44064.8
951.9	69159.2	69247.9	41343.6	41343.6	41428.2	67666.3	42840.5		952.1	60465.6	61360.8	40616	40627.9	58018.1	40616.7	43946.1
951.8	66224.2	66475.8	41291.1	41291.1	41376.7	65038.9	42642.4		952	62084.1	61909.9	40596.3	40608.3	58667.3	40596.9	43826.2
951.7	64584.8	63618.5	41238.6	41238.6	41325.2	62312.1	42458.5		951.9	61290.5	61931	40576.5	40588.7	58788.9	40577.2	43705.8
951.6	61697.8	60812.7	41186.1	41186.1	41273.6	59623.3	42287.9		951.8	61825.9	61404.6	40556.8	40569.1	58362.9	40557.5	43585.5
951.5	58509.6	58154.2	41133.6	41133.6	41222.1	57069.5	42129.7		951.7	60941.4	60388.3	40537.1	40549.5	57446.4	40537.8	43465.9
951.4	54910.1	55709.5	41081.1	41081.1	41170.6	54717.8	41983.1		951.6	60135.1	58997.5	40517.3	40529.9	56154.2	40518	43347.4
951.3	52096.7	53512	41028.6	41028.6	41119.2	52602.8	41847.1		951.5	56278.5	57365.8	40497.6	40510.3	54619.4	40498.3	43230.6
951.2	52123.6	51579.4	40976.1	40976.1	41067.7	50743	41720.8		951.4	55422.3	55621.3	40477.9	40490.7	52970	40478.6	43115.7
951.1	50104.9	49909.4	40923.6	40923.6	41016.3	49137	41603.2		951.3	54264	53866.4	40458.1	40471.1	51307.9	40458.9	43003
951	47792.8	48488.1	40871.1	40871.1	40964.9	47772	41493.3		951.2	51736	52177.4	40438.4	40451.5	49709.3	40439.2	42892.7
950.9	47391.4	47295.8	40818.5	40818.5	40913.5	46629.1	41390.3		951.1	50057.8	50610.2	40418.7	40431.9	48229.9	40419.4	42785
950.8	46447.7	46304.8	40766	40766	40862.1	45681.4	41293.4		951	49395.6	49196.5	40398.9	40412.3	46901.4	40399.7	42679.9
950.7	44994.7	45487.8	40713.5	40713.5	40810.7	44902.4	41201.8		950.9	48533.7	47954.9	40379.2	40392.7	45742	40380	42577.8
950.6	44097.1	44816	40661	40661	40759.4	44263.8	41114.8		950.8	46059.3	46887.7	40359.5	40373.1	44754.3	40360.3	42478.4
950.5	43732.4	44262.6	40608.5	40608.5	40708.1	43739.7	41031.9		950.7	46457.8	45987.2	40339.8	40353.6	43930.5	40340.5	42381.9
950.4	43337.3	43804.9	40556	40556	40656.8	43307.6	40952.5		950.6	45297.6	45240.3	40320	40334	43257.3	40320.8	42288.3
950.3	42901.7	43422.2	40503.5	40503.5	40605.5	42947.7	40876		950.5	44466.5	44627.1	40300.3	40314.4	42715.1	40301.1	42197.4
950.2	42082.7	43098.6	40451	40451	40554.3	42644.2	40802.1		950.4	44084.9	44127.8	40280.6	40294.8	42283.8	40281.4	42109.4
950.1	42269.6	42820.6	40398.5	40398.5	40503	42384	40730.5		950.3	43463.3	43721.5	40260.8	40275.2	41943	40261.7	42024.1
950	42024.1	42577.8	40346	40346	40451.8	42157.3	40660.7		950.2	43294.9	43389.4	40241.1	40255.7	41673.6	40241.9	41941.5
949.9	40729.4	42362.8	40293.5	40293.5	40400.7	41956.5	40592.5		950.1	43109.1	43115.6	40221.4	40236.1	41459.9	40222.2	41861.4
949.8	41384.7	42169.3	40241	40241	40349.5	41775.9	40525.8		950	41881.6	42886.2	40201.6	40216.5	41288.2	40202.5	41783.9
949.7	40984.5	41993.1	40188.5	40188.5	40298.4	41611.5	40460.2		949.9	41940.4	42690.9	40181.9	40197	41148.1	40182.8	41708.8
949.6	40496.6	41831	40136	40136	40247.3	41459.9	40395.7		949.8	43092	42521.1	40162.2	40177.4	41031.2	40163	41636
949.5	40722.1	41680.4	40083.5	40083.5	40196.2	41319	40332.1		949.7	42226.9	42370.9	40142.4	40157.9	40931.6	40143.3	41565.4
949.4	40966.8	41539.6	40030.9	40030.9	40145.2	41187	40269.4		949.6	41174.5	42235.7	40122.7	40138.3	40844.8	40123.6	41497.1
949.3	40420	41407.1	39978.4	39978.4	40094.2	41062.6	40207.3		949.5	41169.7	42112.2	40103	40118.8	40767.8	40103.9	41430.8
949.2	41334.9	41281.8	39925.9	39925.9	40043.2	40944.7	40145.8		949.4	40847.5	41998.4	40083.2	40099.2	40698.3	40084.2	41366.5
949.1	40546.9	41162.9	39873.4	39873.4	39992.2	40832.6	40084.9		949.3	41787.6	41892.3	40063.5	40079.7	40634.7	40064.4	41304.1
949	40421.1	41049.4	39820.9	39820.9	39941.3	40725.5	40024.5		949.2	41389.3	41792.9	40043.8	40060.1	40575.9	40044.7	41243.4
948.9	39924.8	40941	39768.4	39768.4	39890.4	40622.9	39964.6		949.1	39917	41699.2	40024.1	40040.6	40521.2	40025	41184.6
948.8	40258	40837	39715.9	39715.9	39839.5	40524.3	39905.1		949	41082	41610.6	40004.3	40021	40469.9	40005.3	41127.4
948.7	39996.9	40737.1	39663.4	39663.4	39788.7	40429.2	39845.9		948.9	40657.5	41526.5	39984.6	40001.5	40421.5	39985.6	41071.7
948.6	40618.9	40640.7	39610.9	39610.9	39737.9	40337.5	39787.1		948.8	40390.2	41446.5	39964.8	39982	40375.6	39965.8	41017.6
948.5	39930.4	40547.6	39558.4	39558.4	39687.1	40248.6	39728.7		948.7	40597.4	41370.1	39945.1	39962.4	40332	39946.1	40964.9
948.4	39464.6	40457.4	39505.9	39505.9	39636.4	40162.3	39670.5		948.6	41172.4	41297.2	39925.4	39942.9	40290.4	39926.4	40913.6
948.3	40285	40370	39453.4	39453.4	39585.7	40078.4	39612.6		948.5	41647.9	41227.3	39905.7	39923.4	40250.6	39906.7	40863.6
948.2	40684.8	40285	39400.9	39400.9	39535.1	39996.7	39554.9		948.4	39980.5	41160.3	39885.9	39903.9	40212.4	39887	40814.8
948.1	40356	40202.3	39348.4	39348.4	39484.5	39917	39497.6		948.3	40630.3	41095.8	39866.2	39884.4	40175.6	39867.3	40767.2
948	39586	40121.6	39295.9	39295.9	39433.9	39839.1	39440.4		948.2	40797.8	41033.8	39846.5	39864.9	40140.1	39847.6	40720.7
947.9	40216	40042.9	39243.4	39243.4	39383.4	39762.8	39383.4		948.1	40185.8	40974.1	39826.7	39845.4	40105.7	39827.8	40675.3
947.8	39640.8	39965.9	39190.9	39190.9	39332.9	39688	39326.7		948	40307.4	40916.4	39807	39825.9	40072.4	39808.1	40630.9
947.7	39344.7	39890.5	39138.3	39138.3	39282.5	39614.7	39270.1		947.9	40676.6	40860.6	39787.3	39806.4	40040.1	39788.4	40587.6
947.6	40006.8	39816.7	39085.8	39085.8	39232.1	39542.6	39213.7		947.8	40216.4	40806.7	39767.5	39786.9	40008.6	39768.7	40545.1
947.5	40426	39744.2	39033.3	39033.3	39181.7	39471.6	39157.5		947.7	39946	40754.4	39747.8	39767.4	39977.9	39749	40503.5
947.4	39764.3	39673	38980.8	38980.8	39131.4	39401.8	39101.4		947.6	41336.5	40703.7	39728.1	39747.9	39948	39729.3	40462.8
947.3	39360.4	39603	38928.3	38928.3	39081.2	39332.9	39045.5		947.5	40710	40654.5	39708.3	39728.5	39918.7	39709.5	40422.8
947.2	39080.5	39534.1	38875.8	38875.8	39031	39265	38989.7		947.4	41218.9	40606.7	39688.6	39709	39890	39689.8	40383.7
947.1	39763.8	39466.3	38823.3	38823.3	38980.8	39198	38934.1		947.3	39996	40560.1	39668.9	39689.6	39861.9	39670.1	40345.2
947	40377	39399.4	38770.8	38770.8	38930.7	39131.7	38878.6		947.2	40270.8	40514.8	39649.2	39670.1	39834.2	39650.4	40307.5
946.9	40640.2	39333.5	38718.3	38718.3	38880.7	39066.2	38823.2		947.1	41371.1	40470.6	39629.4	39650.6	39807.1	39630.7	40270.4
946.8	39334.6	39268.4	38665.8	38665.8	38830.7	39001.3	38767.9		947	40758.1	40427.5	39609.7	39631.2	39780.4	39611	40234
946.7	38958.3	39204.1	38613.3	38613.3	38780.8	38937.1	38712.7		946.9	40646.6	40385.4	39590	39611.8	39754.1	39591.3	40198.2
946.6	39511.7	39140.6	38560.8	38560.8	38730.9	38873.6	38657.6		946.8	40781.7	40344.3	39570.2	39592.3	39728.1	39571.6	40163
946.5	40224.3	39077.8	38508.3	38508.3	38681.2	38810.5	38602.7		946.7	40795	40304	39550.5	39572.9	39702.5	39551.8	40128.3
946.4	40202.9	39015.6	38455.8	38455.8	38631.4	38748	38547.8		946.6	41107.7	40264.7	39530.8	39553.5	39677.2	39532.1	40094.1
946.3	39359.7	38954.1	38403.3	38403.3	38581.8	38685.9	38493		946.5	40391.7	40226.1	39511	39534.1	39652.2	39512.4	40060.5
946.2	39297.1	38893.3	38350.8	38350.8	38532.2	38624.4	38438.3		946.4	40666.2	40188.3	39491.3	39514.7	39627.5	39492.7	40027.3
946.1	39509.6	38833	38298.2	38298.2	38482.6	38563.2	38383.6		946.3	40722.8	40151.2	39471.6	39495.2	39603.1	39473	39994.6
946	39513.8	38773.2	38245.8	38245.8	38433.2	38502.5	38329.1		946.2	40960.2	40114.8	39451.8	39475.8	39578.9	39453.3	39962.3
945.9	39750.2	38714	38193.2	38193.2	38383.8	38442.1	38274.6		946.1	41095.2	40079.1	39432.1	39456.5	39554.9	39433.6	39930.5
945.8	39092.7	38655.3	38140.7	38140.7	38334.5	38382.1	38220.2		946	40846.8	40044	39412.4	39437.1	39531.1	39413.9	39899.1
945.7	39219.8	38597.1	38088.2	38088.2	38285.3	38322.4	38165.8		945.9	40768.1	40009.5	39392.6	39417.7	39507.5	39394.2	39868.1
945.6	40139.8	38539.3	38035.7	38035.7	38236.2	38263	38111.5		945.8	41418.5	39975.6	39372.9	39398.3	39484.1	39374.5	39837.4
945.5	39592.6	38482	37983.2	37983.2	38187.2	38203.9	38057.3		945.7	40949.5	39942.2	39353.2	39379	39460.9	39354.8	39807.1
945.4	38335.7	38425.1	37930.7	37930.7	38138.2	38145.1	38003.1		945.6	40719.6	39909.3	39333.4	39359.6	39437.8	39335.1	39777.1
945.3	39160.1	38368.6	37878.2	37878.2	38089.4	38086.6	37949		945.5	40574.1	39876.9	39313.7	39340.3	39414.9	39315.3	39747.5
945.2	39626.5	38312.5	37825.7	37825.7	38040.6	38028.3	37894.9		945.4	40706.6	39845	39294	39321	39392.1	39295.7	39718.2
945.1	39009.9	38256.8	37773.2	37773.2	37991.9	37970.3	37840.9		945.3	40143.8	39813.5	39274.2	39301.7	39369.5	39275.9	39689.2
945	39079.4	38201.4	37720.7	37720.7	37943.4	37912.5	37787		945.2	41752.2	39782.5	39254.5	39282.3	39347	39256.2	39660.4
944.9	40239.3	38146.5	37668.2	37668.2	37894.9	37854.9	37733.1		945.1	41015.3	39751.8	39234.8	39263	39324.6	39236.5	39632
944.8	40603	38091.9	37615.7	37615.7	37846.6	37797.4	37679.2		945	40365.7	39721.6	39215.1	39243.8	39302.3	39216.8	39603.8
944.7	40249.2	38037.6	37563.2	37563.2	37798.4	37740.2	37625.4		944.9	41226.9	39691.7	39195.3	39224.5	39280.2	39197.1	39575.9
944.6	39931.9	37983.7	37510.7	37510.7	37750.3	37683.2	37571.6		944.8	40968.7	39662.2	39175.6	39205.2	39258.1	39177.4	39548.2
944.5	41383.7	37930.1	37458.2	37458.2	37702.3	37626.3	37517.8		944.7	41408.4	39633	39155.9	39185.9	39236.1	39157.8	39520.8
944.4	42649.8	37876.9	37405.7	37405.7	37654.5	37569.6	37464.1		944.6	41038.4	39604.2	39136.1	39166.7	39214.2	39138.1	39493.6
944.3	42176.9	37823.9	37353.2	37353.2	37606.8	37513.1	37410.4		944.5	41442.1	39575.6	39116.4	39147.4	39192.4	39118.4	39466.6
944.2	41973	37771.3	37300.6	37300.6	37559.2	37456.7	37356.8		944.4	41516	39547.4	39096.7	39128.2	39170.7	39098.7	39439.8
944.1	42914.9	37719	37248.1	37248.1	37511.8	37400.4	37303.2		944.3	41375.5	39519.5	39076.9	39109	39149.1	39079	39413.3
944	43448.2	37667.1	37195.6	37195.6	37464.5	37344.3	37249.6		944.2	41049.9	39491.8	39057.2	39089.8	39127.5	39059.3	39386.9
943.9	43100.8	37615.4	37143.1	37143.1	37417.3	37288.3	37196.1		944.1	40091.4	39464.5	39037.5	39070.6	39106	39039.6	39360.7
943.8	43542	37564.1	37090.6	37090.6	37370.4	37232.4	37142.5		944	41191.4	39437.4	39017.8	39051.4	39084.6	39019.9	39334.7
943.7	42631.2	37513	37038.1	37038.1	37323.6	37176.6	37089		943.9	41202.6	39410.5	38998	39032.3	39063.2	39000.2	39308.9
943.6	43074.8	37462.3	36985.6	36985.6	37277	37121	37035.6		943.8	40521.2	39383.9	38978.3	39013.2	39041.9	38980.5	39283.2
943.5	43547.5	37411.9	36933.1	36933.1	37230.6	37065.4	36982.1		943.7	40670.3	39357.6	38958.6	38994	39020.6	38960.8	39257.8
943.4	42690.7	37361.8	36880.6	36880.6	37184.3	37010	36928.7		943.6	39939.1	39331.4	38938.8	38974.9	38999.4	38941.1	39232.4
943.3	42086.2	37312.1	36828.1	36828.1	37138.3	36954.6	36875.3		943.5	40544.3	39305.5	38919.1	38955.8	38978.2	38921.5	39207.2
943.2	42489.9	37262.6	36775.6	36775.6	37092.4	36899.4	36822		943.4	40793.1	39279.8	38899.4	38936.7	38957.2	38901.8	39182.2
943.1	41546.4	37213.5	36723.1	36723.1	37046.8	36844.2	36768.7		943.3	40401.3	39254.3	38879.6	38917.7	38936.1	38882.1	39157.3
943	41219.3	37164.7	36670.6	36670.6	37001.4	36789.1	36715.3		943.2	40386.2	39229	38859.9	38898.6	38915.1	38862.4	39132.6
942.9	41421.1	37116.3	36618.1	36618.1	36956.3	36734.1	36662		943.1	41050.2	39203.9	38840.2	38879.6	38894.1	38842.7	39107.9
942.8	40124.6	37068.2	36565.6	36565.6	36911.4	36679.2	36608.8		943	40239.2	39179	38820.4	38860.6	38873.2	38823.1	39083.4
942.7	40605	37020.4	36513.1	36513.1	36866.7	36624.3	36555.5		942.9	40386.5	39154.3	38800.7	38841.6	38852.3	38803.4	39059.1
942.6	40478.3	36973.1	36460.6	36460.6	36822.3	36569.6	36502.3		942.8	40081.6	39129.7	38781	38822.6	38831.5	38783.7	39034.8
942.5	40860.8	36926.1	36408	36408	36778.2	36514.8	36449.1		942.7	40196.3	39105.4	38761.2	38803.7	38810.7	38764.1	39010.7
942.4	40921.6	36879.4	36355.5	36355.5	36734.4	36460.2	36395.9		942.6	40402.2	39081.2	38741.5	38784.8	38789.9	38744.4	38986.7
942.3	40709.3	36833.2	36303	36303	36690.9	36405.6	36342.7		942.5	40127.4	39057.1	38721.8	38765.9	38769.1	38724.7	38962.7
942.2	40088.8	36787.3	36250.5	36250.5	36647.7	36351.1	36289.5		942.4	40322.8	39033.3	38702	38747	38748.4	38705.1	38938.9
942.1	39684.2	36741.9	36198	36198	36604.9	36296.6	36236.4		942.3	40742.8	39009.6	38682.3	38728.2	38727.7	38685.4	38915.2
942	42134.1	36696.9	36145.5	36145.5	36562.4	36242.2	36183.2		942.2	39674	38986	38662.6	38709.3	38707.1	38665.7	38891.6
941.9	39757.7	36652.3	36093	36093	36520.3	36187.9	36130.1		942.1	39346.8	38962.6	38642.8	38690.6	38686.4	38646.1	38868.1
941.8	40522.5	36608.2	36040.5	36040.5	36478.6	36133.6	36077		942	40091.9	38939.4	38623.1	38671.8	38665.8	38626.4	38844.6
941.7	40646.3	36564.5	35988	35988	36437.2	36079.3	36023.9		941.9	40059.7	38916.2	38603.4	38653.1	38645.3	38606.8	38821.3
941.6	39996.5	36521.4	35935.5	35935.5	36396.4	36025.1	35970.9		941.8	40119.3	38893.3	38583.7	38634.3	38624.7	38587.1	38798
941.5	40332.9	36478.8	35883	35883	36355.9	35971	35917.8		941.7	39412.5	38870.5	38563.9	38615.7	38604.2	38567.5	38774.9
941.4	40062.8	36436.6	35830.5	35830.5	36316	35916.9	35864.7		941.6	39699	38847.8	38544.2	38597	38583.7	38547.9	38751.8
941.3	40314.8	36395.1	35778	35778	36276.5	35862.8	35811.7		941.5	40053.9	38825.3	38524.5	38578.4	38563.2	38528.3	38728.8
941.2	40390.4	36354.1	35725.5	35725.5	36237.6	35808.8	35758.7		941.4	40438.9	38802.9	38504.7	38559.9	38542.7	38508.7	38705.8
941.1	40203.9	36313.8	35672.9	35672.9	36199.2	35754.8	35705.7		941.3	39853.3	38780.7	38485	38541.3	38522.3	38489.1	38683
941	40521.6	36274.1	35620.4	35620.4	36161.4	35700.9	35652.7		941.2	39401.7	38758.6	38465.3	38522.8	38501.9	38469.5	38660.2
940.9	40282.1	36235	35567.9	35567.9	36124.3	35646.9	35599.7		941.1	38408.5	38736.7	38445.5	38504.4	38481.5	38449.9	38637.4
940.8	40100	36196.7	35515.4	35515.4	36087.8	35593.1	35546.7		941	39043.4	38714.9	38425.8	38486	38461.1	38430.4	38614.8
940.7	39811.9	36159.1	35462.9	35462.9	36051.9	35539.2	35493.7		940.9	38174.3	38693.2	38406.1	38467.6	38440.7	38410.9	38592.2
940.6	40131.5	36122.2	35410.4	35410.4	36016.9	35485.4	35440.8		940.8	39793.9	38671.8	38386.3	38449.3	38420.4	38391.4	38569.7
940.5	39303.7	36086.2	35357.9	35357.9	35982.6	35431.7	35387.8		940.7	38463.9	38650.5	38366.6	38431.1	38400.1	38372	38547.2
940.4	38891.6	36051.1	35305.4	35305.4	35949.1	35377.9	35334.9		940.6	39840.2	38629.4	38346.9	38412.8	38379.7	38352.6	38524.8
940.3	38439.5	36016.8	35252.9	35252.9	35916.4	35324.2	35282		940.5	39724.2	38608.5	38327.1	38394.7	38359.4	38333.3	38502.5
940.2	37917.9	35983.5	35200.4	35200.4	35884.7	35270.6	35229		940.4	39840.3	38587.8	38307.4	38376.6	38339.1	38314.1	38480.2
940.1	37719.4	35951.3	35147.9	35147.9	35854	35216.9	35176.1		940.3	39415.8	38567.4	38287.7	38358.6	38318.9	38295.1	38457.9
940	36710.6	35920.1	35095.4	35095.4	35824.4	35163.3	35123.2		940.2	38928.5	38547.2	38267.9	38340.6	38298.6	38276.1	38435.8
939.9	37035.1	35890	35042.9	35042.9	35795.8	35109.7	35070.3		940.1	38920.7	38527.3	38248.2	38322.7	38278.4	38257.3	38413.6
939.8	36763	35861.2	34990.4	34990.4	35768.4	35056.1	35017.4		940	39230	38507.8	38228.5	38304.8	38258.1	38238.8	38391.5
939.7	35205.9	35833.7	34937.9	34937.9	35742.3	35002.6	34964.6		939.9	38633.4	38488.7	38208.8	38287.1	38237.9	38220.5	38369.5
939.6	36000.8	35807.5	34885.4	34885.4	35717.5	34949.1	34911.7		939.8	38453.7	38470	38189	38269.4	38217.7	38202.5	38347.5
939.5	36328	35782.8	34832.9	34832.9	35694.1	34895.6	34858.8		939.7	38433.1	38451.9	38169.3	38251.8	38197.5	38184.9	38325.6
939.4	35363.3	35759.7	34780.3	34780.3	35672.3	34842.1	34806		939.6	37907.7	38434.3	38149.6	38234.2	38177.3	38167.8	38303.7
939.3	35343.8	35738.2	34727.8	34727.8	35652.2	34788.6	34753.1		939.5	38192.5	38417.5	38129.8	38216.8	38157.2	38151.2	38281.8
939.2	36253.9	35718.5	34675.3	34675.3	35633.7	34735.2	34700.3		939.4	39173.7	38401.5	38110.1	38199.4	38137	38135.3	38260
939.1	35211.2	35700.7	34622.8	34622.8	35617.2	34681.8	34647.4		939.3	39423.1	38386.5	38090.4	38182.2	38116.8	38120.3	38238.3
939	34448.4	35685	34570.3	34570.3	35602.7	34628.4	34594.6		939.2	38058.4	38372.6	38070.6	38165.1	38096.7	38106.2	38216.6
938.9	35043.1	35671.5	34517.8	34517.8	35590.3	34575.1	34541.8		939.1	39616	38360	38050.9	38148	38076.6	38093.2	38194.9
938.8	35594.8	35660.3	34465.3	34465.3	35580.3	34521.7	34489		939	38526.9	38348.9	38031.2	38131.1	38056.4	38081.6	38173.2
938.7	34777.5	35651.7	34412.8	34412.8	35572.8	34468.4	34436.2		938.9	38640.7	38339.5	38011.4	38114.3	38036.3	38071.6	38151.6
938.6	35235.3	35645.8	34360.3	34360.3	35568	34415.1	34383.4		938.8	38190.2	38332.2	37991.7	38097.7	38016.2	38063.4	38130.1
938.5	35177.9	35642.8	34307.8	34307.8	35566.1	34361.8	34330.6		938.7	38801.3	38327.2	37972	38081.2	37996.1	38057.3	38108.5
938.4	34654.5	35643.1	34255.3	34255.3	35567.4	34308.5	34277.8		938.6	38413	38324.8	37952.2	38064.8	37976	38053.7	38087
938.3	35076.8	35646.8	34202.8	34202.8	35572.2	34255.2	34225		938.5	38622	38325.5	37932.5	38048.6	37955.9	38052.9	38065.6
938.2	35261.3	35654.2	34150.3	34150.3	35580.6	34202	34172.2		938.4	38266.4	38329.5	37912.8	38032.6	37935.8	38055.4	38044.1
938.1	35259.4	35665.7	34097.8	34097.8	35593.1	34148.8	34119.4		938.3	39256.1	38337.5	37893.1	38016.7	37915.8	38061.5	38022.7
938	35734.1	35681.6	34045.3	34045.3	35610	34095.5	34066.6		938.2	38378.5	38349.8	37873.3	38001	37895.7	38071.7	38001.3
937.9	36405.8	35702.2	33992.8	33992.8	35631.6	34042.3	34013.9		938.1	37817.6	38367	37853.6	37985.6	37875.7	38086.6	37980
937.8	35163.9	35728.2	33940.3	33940.3	35658.4	33989.1	33961.1		938	38089.5	38389.7	37833.9	37970.3	37855.6	38106.6	37958.7
937.7	35375.6	35759.8	33887.8	33887.8	35690.9	33936	33908.3		937.9	37870.2	38418.3	37814.1	37955.3	37835.6	38132.4	37937.4
937.6	35882.6	35797.6	33835.2	33835.2	35729.7	33882.8	33855.6		937.8	38433.4	38453.6	37794.4	37940.5	37815.6	38164.6	37916.2
937.5	35522.8	35842.2	33782.7	33782.7	35775.2	33829.7	33802.8		937.7	38295.2	38496.1	37774.7	37926	37795.5	38203.7	37894.9
937.4	35484.6	35894.3	33730.2	33730.2	35828.2	33776.5	33750.1		937.6	39103.2	38546.6	37754.9	37911.8	37775.5	38250.3	37873.7
937.3	35826.3	35954.7	33677.7	33677.7	35889.4	33723.4	33697.4		937.5	38533.8	38605.5	37735.2	37897.9	37755.5	38305.2	37852.6
937.2	36150.2	36024.1	33625.2	33625.2	35959.6	33670.3	33644.6		937.4	38629.7	38673.6	37715.5	37884.3	37735.5	38368.9	37831.4
937.1	35974.3	36103.3	33572.7	33572.7	36039.7	33617.2	33591.9		937.3	38894.2	38751.5	37695.7	37871	37715.5	38441.9	37810.3
937	35719.4	36193.7	33520.2	33520.2	36130.8	33564.1	33539.2		937.2	38698.3	38839.8	37676	37858.2	37695.5	38524.9	37789.2
936.9	36408.8	36296	33467.7	33467.7	36233.9	33511.1	33486.4		937.1	39253.4	38938.8	37656.3	37845.7	37675.5	38618.3	37768.1
936.8	36265	36411.9	33415.2	33415.2	36350.6	33458	33433.7		937	39081.9	39049.4	37636.6	37833.7	37655.5	38722.7	37747.1
936.7	36639.8	36542.6	33362.7	33362.7	36482	33404.9	33381		936.9	39522.7	39171.5	37616.8	37822.2	37635.5	38838.2	37726.1
936.6	37214.4	36689.7	33310.2	33310.2	36629.9	33351.9	33328.3		936.8	39807.3	39305.7	37597.1	37811.2	37615.5	38965.2	37705.1
936.5	37541.9	36855.2	33257.7	33257.7	36796.2	33298.9	33275.6		936.7	39715	39452.2	37577.3	37800.7	37595.6	39103.9	37684.1
936.4	37367.9	37041	33205.2	33205.2	36982.6	33245.8	33222.9		936.6	39003.1	39610.9	37557.6	37790.9	37575.6	39254.2	37663.1
936.3	38229.7	37249.5	33152.7	33152.7	37191.9	33192.8	33170.2		936.5	39680.2	39781.9	37537.9	37781.8	37555.6	39416	37642.2
936.2	37703.3	37483	33100.2	33100.2	37426.1	33139.8	33117.5		936.4	39568	39964.7	37518.2	37773.3	37535.7	39588.9	37621.2
936.1	37969.9	37744.5	33047.7	33047.7	37688.2	33086.8	33064.8		936.3	40341.1	40159	37498.4	37765.7	37515.7	39772.5	37600.3
936	39277.3	38037.2	32995.2	32995.2	37981.6	33033.8	33012.1		936.2	40322.5	40364.3	37478.7	37759	37495.8	39966.2	37579.5
935.9	38853.1	38364.1	32942.6	32942.6	38309.2	32980.9	32959.4		936.1	40685.8	40579.8	37459	37753.2	37475.8	40169	37558.6
935.8	39133.8	38729.4	32890.1	32890.1	38675.1	32927.9	32906.7		936	41073	40804.5	37439.2	37748.4	37455.9	40380.1	37537.8
935.7	39058.8	39136.2	32837.6	32837.6	39082.5	32874.9	32854		935.9	41634.3	41037.2	37419.5	37744.9	37435.9	40597.9	37516.9
935.6	39923.8	39588.9	32785.1	32785.1	39535.8	32822	32801.3		935.8	41654.7	41276.6	37399.8	37742.6	37416	40821.1	37496.1
935.5	40680	40091.7	32732.6	32732.6	40039.2	32769.1	32748.6		935.7	40903.5	41521.5	37380	37741.8	37396.1	41048.4	37475.4
935.4	40096	40647.4	32680.1	32680.1	40595.5	32716.1	32696		935.6	41338.2	41769.8	37360.3	37742.5	37376.2	41277.5	37454.6
935.3	41110.6	41259.9	32627.6	32627.7	41208.5	32663.2	32643.3		935.5	41561.1	42020.2	37340.6	37745.1	37356.2	41506.8	37433.8
935.2	42338.6	41930	32575.1	32575.3	41879.1	32610.3	32590.6		935.4	41391.5	42270.5	37320.8	37749.6	37336.3	41734.1	37413.1
935.1	42388.4	42658.1	32522.6	32523.1	42607.4	32557.3	32538		935.3	42411.5	42518.9	37301.1	37756.3	37316.4	41957.2	37392.4
935	43306.2	43441.9	32470.1	32471.4	43391	32504.5	32485.3		935.2	42779.5	42763.6	37281.4	37765.6	37296.5	42174	37371.7
934.9	43696.9	44273.8	32417.6	32420.6	44221.8	32451.5	32432.6		935.1	43688.7	43002.2	37261.7	37777.6	37276.6	42382	37351
934.8	44250.5	45143.7	32365.1	32371.9	45088.4	32398.7	32380		935	42716.9	43233.2	37241.9	37792.9	37256.7	42579.1	37330.3
934.7	45485	46033.8	32312.6	32327.4	45971.1	32345.8	32327.3		934.9	44088.5	43454.4	37222.2	37811.7	37236.8	42762.9	37309.6
934.6	46223.5	46922.6	32260.1	32291.3	46844	32292.9	32274.6		934.8	44041.6	43664.4	37202.4	37834.7	37216.9	42931.2	37289
934.5	46897.7	47784.6	32207.6	32271	47674.2	32240	32222		934.7	43796.5	43861.7	37182.7	37862.5	37197	43082	37268.4
934.4	47510.4	48591.7	32155	32279.8	48420.6	32187.2	32169.3		934.6	44670.8	44044.8	37163	37895.8	37177.1	43213.2	37247.8
934.3	48410.5	49323.9	32102.5	32339.7	49040.8	32134.3	32116.7		934.5	43704	44213.2	37143.3	37935.5	37157.2	43323.2	37227.1
934.2	49435.9	49973.3	32050	32485.8	49492.1	32081.4	32064		934.4	43775.6	44366.3	37123.5	37982.7	37137.3	43410.4	37206.6
934.1	50532.4	50558.8	31997.5	32771.6	49739.8	32028.6	32011.4		934.3	44462	44504.5	37103.8	38039.1	37117.4	43473.4	37186
934	52216.2	51135.9	31945	33274.9	49761.6	31975.7	31958.8		934.2	44733.2	44629.2	37084.1	38107.1	37097.5	43511.4	37165.4
933.9	52949.4	51803.8	31892.5	34100.7	49551.7	31922.9	31906.1		934.1	45424.3	44743.1	37064.3	38190.2	37077.6	43523.4	37144.9
933.8	53396.9	52711.4	31840	35386.1	49121.9	31870.1	31853.5		934	44211	44851.8	37044.6	38294.2	37057.8	43509.3	37124.3
933.7	55289.5	54047.4	31787.5	37291.7	48500.2	31817.2	31800.8		933.9	44964.7	44964.6	37024.9	38428.6	37037.9	43468.9	37103.8
933.6	57206.8	56027.7	31735	39995.5	47724.6	31764.4	31748.2		933.8	45480	45097.6	37005.1	38609.4	37018	43402.4	37083.3
933.5	59858.9	58868.5	31682.5	43671.1	46837.7	31711.6	31695.6		933.7	45120.4	45277.2	36985.4	38862.1	36998.1	43310.4	37062.8
933.4	63298.9	62743.6	31630	48448.8	45883.1	31658.8	31642.9		933.6	45231.5	45543.7	36965.7	39226.3	36978.3	43193.9	37042.3
933.3	68112.7	67755.8	31577.5	54394.4	44897.6	31606	31590.3		933.5	45807.6	45957.7	36945.9	39761.5	36958.4	43053.9	37021.8
933.2	73527.8	73876.5	31525	61447.3	43913.3	31553.2	31537.7		933.4	46223.5	46602.6	36926.2	40549.3	36938.5	42892	37001.3
933.1	78727.1	80933.6	31472.5	69412.4	42953.1	31500.4	31485		933.3	48168.2	47587.8	36906.5	41697.9	36918.7	42709.9	36980.9
933	87377.2	88589.8	31420	77936.8	42032.9	31447.6	31432.4		933.2	48844.9	49046.1	36886.8	43337.9	36898.8	42509.2	36960.4
932.9	93922.7	96338.5	31367.5	86502.3	41164	31394.8	31379.8		933.1	50787.3	51117.8	36867	45607.6	36878.9	42292.3	36940
932.8	102968	103578	31315	94503.1	40350.9	31342	31327.2		933	54017.1	53938.3	36847.3	48640.4	36859.1	42061.1	36919.5
932.7	109892	109646	31262.5	101274	39596.4	31289.2	31274.6		932.9	58543.8	57597.5	36827.6	52523.8	36839.2	41818	36899.1
932.6	115426	113938	31210	106210	38899.3	31236.5	31221.9		932.8	62457.2	62116.6	36807.8	57276.8	36819.4	41565.2	36878.7
932.5	117749	115977	31157.4	108839	38257.2	31183.7	31169.3		932.7	67014.2	67410.7	36788.1	62812.2	36799.5	41305	36858.3
932.4	117426	115496	31104.9	108895	37667.6	31130.9	31116.7		932.6	71866.6	73249.6	36768.4	68897.3	36779.7	41039.8	36837.9
932.3	115126	112479	31052.4	106368	37126	31078.1	31064.1		932.5	78476.8	79264.2	36748.6	75161.2	36759.8	40771.5	36817.5
932.2	106987	107169	30999.9	101503	36629.1	31025.4	31011.5		932.4	85138.8	84917.2	36728.9	81064	36740	40502.7	36797.2
932.1	100346	100020	30947.4	94757.6	36172.6	30972.6	30958.9		932.3	90740.2	89552.5	36709.2	85948	36720.1	40235	36776.8
932	90354.9	91622.6	30894.9	86728.6	35752.6	30919.9	30906.3		932.2	92630.1	92470.1	36689.4	89111.3	36700.3	39970.4	36756.4
931.9	80329.5	82640.4	30842.4	78080.9	35366	30867.1	30853.7		932.1	93837.1	93113.8	36669.7	89995.8	36680.4	39710.6	36736.1
931.8	72887.1	73681.4	30789.9	69426.5	35009.1	30814.4	30801		932	90871.9	91311.6	36650	88428.1	36660.6	39457	36715.8
931.7	64612.9	65271.8	30737.4	61294.6	34679.3	30761.6	30748.4		931.9	87498.1	87360.4	36630.2	84703.7	36640.8	39211.1	36695.4
931.6	56913.2	57774.9	30684.9	54051.2	34373.6	30708.9	30695.8		931.8	81757.7	81878.2	36610.5	79439.6	36620.9	38974.1	36675.1
931.5	51244.4	51396.2	30632.4	47904.4	34089.6	30656.2	30643.2		931.7	75278	75568.3	36590.8	73338.2	36601.1	38746.5	36654.8
931.4	46079.7	46205.8	30579.9	42926.1	33825.2	30603.4	30590.6		931.6	68897.2	69071.7	36571.1	67039.5	36581.3	38529.6	36634.5
931.3	43301	42143.1	30527.4	39058.1	33578.4	30550.7	30538		931.5	62525.9	62873.3	36551.3	61028.2	36561.4	38323.5	36614.2
931.2	40250.5	39081.4	30474.9	36175.1	33347.5	30498	30485.4		931.4	55870.1	57317.7	36531.6	55648.1	36541.6	38128.9	36593.9
931.1	38562.8	36847	30422.4	34105	33131	30445.2	30432.8		931.3	53546.7	52589	36511.8	51083.3	36521.8	37945.8	36573.6
931	36253.5	35259.9	30369.8	32669.5	32927.2	30392.5	30380.2		931.2	49021.4	48744	36492.1	47390.7	36502	37774.4	36553.3
930.9	35347.9	34156.8	30317.3	31706.2	32735.2	30339.8	30327.7		931.1	45394.7	45746.8	36472.4	44534.2	36482.1	37614.6	36533.1
930.8	34427.9	33396.9	30264.8	31075.5	32553.8	30287.1	30275		931	44232.3	43488.5	36452.7	42405.4	36462.3	37466	36512.8
930.7	33437.8	32871.8	30212.3	30670	32381.9	30234.4	30222.5		930.9	43161.4	41835.9	36432.9	40871.1	36442.5	37328.6	36492.6
930.6	32230.6	32500.5	30159.8	30409.6	32218.8	30181.7	30169.9		930.8	41859.3	40648.1	36413.2	39791	36422.7	37201.8	36472.3
930.5	32020.3	32226.9	30107.3	30239.1	32063.5	30129	30117.3		930.7	40195.6	39799.7	36393.5	39040.2	36402.8	37085.1	36452.1
930.4	31546.9	32014.1	30054.8	30122	31915.5	30076.3	30064.7		930.6	39779.1	39190.1	36373.7	38518.4	36383	36978	36431.8
930.3	31273.8	31838.3	30002.3	30035.5	31774.1	30023.6	30012.1		930.5	38871.9	38741.9	36354	38149.1	36363.2	36880	36411.6
930.2	29488.3	31685.3	29949.8	29965.6	31638.7	29970.9	29959.5		930.4	38859.6	38401.8	36334.3	37879.4	36343.4	36790.5	36391.4
930.1	30655.9	31546.6	29897.3	29904.6	31508.8	29918.2	29906.9		930.3	37837.1	38133.5	36314.5	37673.5	36323.6	36708.8	36371.2
930	29835.7	31417.4	29844.8	29848	31383.9	29865.5	29854.3		930.2	37509	37913.5	36294.8	37508.9	36303.8	36634.3	36350.9
929.9	29398.7	31295	29792.3	29793.7	31263.7	29812.8	29801.8		930.1	37261.4	37727.7	36275.1	37371.8	36283.9	36566.4	36330.8
929.8	29889.3	31177.9	29739.8	29740.4	31147.6	29760.1	29749.2		930	37057.5	37566.9	36255.3	37253.7	36264.1	36504.5	36310.6
929.7	29413.3	31065.2	29687.3	29687.5	31035.6	29707.4	29696.6		929.9	37742.6	37425.6	36235.6	37149.7	36244.3	36448.1	36290.4
929.6	29045.5	30956.4	29634.8	29634.9	30927.1	29654.7	29644		929.8	37108.3	37299.9	36215.9	37056.4	36224.5	36396.5	36270.2
929.5	29266.2	30850.9	29582.3	29582.3	30821.9	29602	29591.4		929.7	35832.6	37187.3	36196.2	36971.8	36204.7	36349.2	36250
929.4	28739.4	30748.6	29529.8	29529.8	30719.9	29549.4	29538.8		929.6	35250.2	37085.8	36176.4	36894.5	36184.9	36305.8	36229.8
929.3	29161.7	30649.1	29477.2	29477.2	30620.6	29496.7	29486.3		929.5	36230.1	36993.8	36156.7	36823.3	36165.1	36265.8	36209.6
929.2	28659.1	30552.3	29424.7	29424.7	30524.1	29444	29433.7		929.4	36014	36910.1	36137	36757.4	36145.3	36228.8	36189.5
929.1	28649.5	30457.9	29372.2	29372.2	30430	29391.3	29381.1		929.3	35551	36833.7	36117.2	36696.1	36125.5	36194.4	36169.3
929	28047.6	30365.8	29319.7	29319.7	30338.1	29338.7	29328.5		929.2	35573.8	36763.4	36097.5	36638.8	36105.7	36162.3	36149.2
928.9	28732	30275.9	29267.2	29267.2	30248.3	29286	29276		929.1	35830.8	36698.7	36077.8	36585	36085.9	36132.1	36129
928.8	28218.2	30187.8	29214.7	29214.7	30160.6	29233.3	29223.4		929	35053.6	36638.7	36058	36534.2	36066.1	36103.6	36108.9
928.7	28575.4	30101.7	29162.2	29162.2	30074.6	29180.7	29170.8		928.9	35408.3	36582.9	36038.3	36486.2	36046.3	36076.6	36088.7
928.6	27974.2	30017.3	29109.7	29109.7	29990.4	29128	29118.2		928.8	35815.3	36530.8	36018.6	36440.7	36026.5	36050.8	36068.6
928.5	28351.2	29934.4	29057.2	29057.2	29907.8	29075.4	29065.7		928.7	35634.8	36481.8	35998.8	36397.2	36006.7	36026	36048.5
928.4	28617.4	29853	29004.7	29004.7	29826.7	29022.7	29013.1		928.6	36135.9	36435.7	35979.1	36355.7	35986.9	36002.1	36028.3
928.3	27672.6	29773.1	28952.2	28952.2	29746.9	28970	28960.5		928.5	36622.1	36392	35959.4	36315.9	35967.1	35978.9	36008.2
928.2	27383.7	29694.5	28899.7	28899.7	29668.5	28917.4	28908		928.4	35316.2	36350.5	35939.6	36277.7	35947.3	35956.3	35988.1
928.1	27878.7	29617.1	28847.2	28847.2	29591.3	28864.7	28855.4		928.3	34999.1	36310.9	35919.9	36240.9	35927.5	35934.2	35968
928	27563.7	29540.8	28794.7	28794.7	29515.3	28812.1	28802.8		928.2	35303.9	36272.9	35900.2	36205.3	35907.7	35912.6	35947.9
927.9	27529.4	29465.7	28742.2	28742.2	29440.3	28759.4	28750.2		928.1	35764.4	36236.5	35880.4	36170.8	35887.9	35891.3	35927.8
927.8	27776.8	29391.5	28689.7	28689.7	29366.4	28706.8	28697.7		928	35765.2	36201.4	35860.7	36137.4	35868.1	35870.3	35907.7
927.7	27965.6	29318.3	28637.2	28637.2	29293.4	28654.2	28645.1		927.9	35049.8	36167.4	35841	36104.9	35848.3	35849.5	35887.6
927.6	27512.5	29246.1	28584.6	28584.6	29221.3	28601.5	28592.5		927.8	34642.7	36134.5	35821.2	36073.3	35828.5	35828.9	35867.5
927.5	27773.9	29174.7	28532.1	28532.1	29150.1	28548.9	28540		927.7	35196.8	36102.6	35801.5	36042.5	35808.7	35808.5	35847.4
927.4	27830.3	29104.1	28479.6	28479.6	29079.7	28496.2	28487.4		927.6	35243.8	36071.5	35781.8	36012.4	35788.9	35788.2	35827.3
927.3	27859.8	29034.2	28427.1	28427.1	29010	28443.6	28434.8		927.5	35411.3	36041.1	35762.1	35982.9	35769.1	35768	35807.3
927.2	27788.8	28965.1	28374.6	28374.6	28941.1	28391	28382.3		927.4	34693.1	36011.5	35742.3	35954	35749.4	35747.9	35787.2
927.1	27725.1	28896.6	28322.1	28322.1	28872.8	28338.3	28329.7		927.3	34940.1	35982.4	35722.6	35925.7	35729.6	35727.8	35767.1
927	28045.4	28828.8	28269.6	28269.6	28805.2	28285.7	28277.2		927.2	34333.2	35953.9	35702.9	35897.9	35709.8	35707.8	35747.1
926.9	27220.4	28761.6	28217.1	28217.1	28738.2	28233	28224.6		927.1	35292.2	35926	35683.1	35870.6	35690	35687.8	35727
926.8	27714.8	28695	28164.6	28164.6	28671.8	28180.4	28172		927	35473.6	35898.5	35663.4	35843.7	35670.2	35667.9	35706.9
926.7	27411.2	28629	28112.1	28112.1	28605.9	28127.8	28119.5		926.9	35944	35871.4	35643.7	35817.2	35650.4	35648	35686.9
926.6	27268.7	28563.4	28059.6	28059.6	28540.5	28075.2	28066.9		926.8	35174.4	35844.8	35623.9	35791.1	35630.6	35628.1	35666.8
926.5	27357.9	28498.3	28007.1	28007.1	28475.6	28022.5	28014.4		926.7	35288	35818.5	35604.2	35765.3	35610.8	35608.2	35646.8
926.4	27477.2	28433.8	27954.6	27954.6	28411.2	27969.9	27961.8		926.6	34840.3	35792.5	35584.5	35739.8	35591.1	35588.3	35626.7
926.3	27790.9	28369.6	27902.1	27902.1	28347.2	27917.3	27909.2		926.5	35287.4	35766.9	35564.8	35714.7	35571.3	35568.5	35606.7
926.2	27791	28305.9	27849.6	27849.6	28283.7	27864.7	27856.7		926.4	35055.3	35741.5	35545	35689.8	35551.5	35548.7	35586.7
926.1	27995.5	28242.6	27797	27797	28220.5	27812	27804.1		926.3	35729	35716.5	35525.3	35665.2	35531.7	35528.8	35566.6
926	27619.6	28179.7	27744.5	27744.5	28157.8	27759.4	27751.6		926.2	35280.6	35691.7	35505.6	35640.8	35511.9	35509	35546.6
925.9	27210.1	28117.1	27692	27692	28095.4	27706.8	27699		926.1	34971.8	35667.1	35485.8	35616.6	35492.2	35489.2	35526.6
925.8	28028.6	28054.9	27639.5	27639.5	28033.3	27654.2	27646.5		926	34994.1	35642.7	35466.1	35592.7	35472.4	35469.4	35506.5
925.7	27330.4	27993	27587	27587	27971.6	27601.6	27593.9		925.9	35799.9	35618.5	35446.4	35568.9	35452.6	35449.5	35486.5
925.6	27245.1	27931.5	27534.5	27534.5	27910.2	27549	27541.3		925.8	34883.5	35594.6	35426.6	35545.4	35432.8	35429.7	35466.5
925.5	27487.6	27870.2	27482	27482	27849.1	27496.3	27488.8		925.7	35783.2	35570.8	35406.9	35522	35413	35409.9	35446.5
925.4	27925	27809.3	27429.5	27429.5	27788.3	27443.7	27436.2		925.6	35276.2	35547.2	35387.2	35498.8	35393.3	35390.1	35426.5
925.3	27272.1	27748.6	27377	27377	27727.8	27391.1	27383.7		925.5	35254.5	35523.7	35367.4	35475.8	35373.5	35370.3	35406.5
925.2	27324.5	27688.2	27324.5	27324.5	27667.5	27338.5	27331.1		925.4	35347.7	35500.4	35347.7	35452.8	35353.7	35350.5	35386.4

## Sheet: Figure 1f
energy	Hnp-Cu50Au50	Cu foil	np-Cu	CuO
8970.19	0.01326	0.01575	0.01163	0.01006
8970.6	0.01401	0.01636	0.01188	0.0107
8971	0.01478	0.01766	0.01227	0.01118
8971.4	0.01578	0.01771	0.01374	0.01217
8971.79	0.01685	0.01884	0.01435	0.01337
8972.19	0.01806	0.02003	0.01509	0.01348
8972.6	0.01948	0.02108	0.01615	0.01384
8973.01	0.02107	0.02275	0.01807	0.01479
8973.41	0.02282	0.02443	0.01905	0.01535
8973.8	0.02489	0.02576	0.0207	0.01653
8974.2	0.02729	0.02823	0.02258	0.01801
8974.6	0.03025	0.03073	0.0245	0.01925
8975.01	0.03411	0.03392	0.02666	0.02078
8975.39	0.0386	0.03736	0.02958	0.02222
8975.8	0.04488	0.0417	0.03267	0.0244
8976.2	0.05323	0.04692	0.03663	0.02693
8976.61	0.06528	0.05467	0.04217	0.03078
8976.99	0.08238	0.06389	0.04763	0.03453
8977.4	0.10719	0.07691	0.05565	0.03827
8977.8	0.14105	0.09772	0.06725	0.04183
8978.21	0.18455	0.12913	0.08331	0.04456
8978.59	0.23158	0.17307	0.10558	0.04836
8979	0.2856	0.23655	0.13941	0.05185
8979.4	0.33224	0.3055	0.18666	0.05718
8979.81	0.3816	0.36813	0.2476	0.0634
8980.19	0.41346	0.41347	0.31759	0.07052
8980.6	0.43353	0.44875	0.39329	0.08005
8981	0.44263	0.47358	0.46143	0.0929
8981.41	0.44425	0.48749	0.51511	0.1091
8981.79	0.44229	0.48917	0.54396	0.12891
8982.2	0.43972	0.48309	0.54917	0.15554
8982.6	0.4392	0.4747	0.53712	0.18853
8982.99	0.44201	0.46888	0.51682	0.22698
8983.4	0.44863	0.46877	0.49708	0.27262
8983.8	0.45879	0.47526	0.48513	0.3209
8984.21	0.47191	0.48875	0.48327	0.37026
8984.59	0.48523	0.50436	0.48987	0.41225
8985	0.5004	0.52302	0.50376	0.44962
8985.41	0.51567	0.54065	0.52156	0.4771
8985.79	0.53053	0.55648	0.54111	0.49357
8986.2	0.54763	0.57277	0.56326	0.50448
8986.6	0.56607	0.58993	0.58622	0.51185
8987.01	0.58664	0.60872	0.60915	0.51967
8987.39	0.60875	0.62765	0.63224	0.53119
8987.8	0.6343	0.65049	0.65647	0.54934
8988.21	0.66264	0.67434	0.68201	0.57378
8988.59	0.69159	0.69917	0.70693	0.60191
8989	0.72429	0.72772	0.73402	0.63804
8989.41	0.75749	0.75719	0.76246	0.67844
8989.79	0.78999	0.78662	0.79133	0.71882
8990.2	0.82429	0.81799	0.82436	0.76533
8990.6	0.85717	0.84873	0.85994	0.81182
8991.01	0.88807	0.87834	0.89676	0.85755
8991.4	0.915	0.90461	0.93387	0.89976
8991.8	0.93909	0.9285	0.97011	0.93863
8992.21	0.95866	0.95111	1.00461	0.97296
8992.59	0.97192	0.9678	1.03307	1.00056
8993	0.97986	0.98142	1.05797	1.02465
8993.41	0.98222	0.98973	1.07839	1.04397
8993.79	0.97951	0.99395	1.09337	1.06064
8994.2	0.97257	0.99466	1.10503	1.07792
8994.61	0.96283	0.99294	1.11411	1.09507
8995	0.95201	0.98978	1.11992	1.11193
8995.4	0.93998	0.98522	1.12203	1.13075
8995.81	0.9283	0.97958	1.12025	1.14887
8996.2	0.91804	0.97414	1.11427	1.1653
8996.6	0.90874	0.968	1.10378	1.1803
8997	0.90147	0.9631	1.08901	1.19103
8997.4	0.89681	0.95868	1.07251	1.19773
8997.8	0.89479	0.95463	1.05404	1.19977
8998.21	0.89581	0.95161	1.03528	1.1968
8998.59	0.89972	0.95086	1.01783	1.1915
8999.01	0.90717	0.95215	1	1.18303
8999.39	0.91685	0.95389	0.9852	1.17394
8999.8	0.92972	0.95901	0.9701	1.16183
9000.21	0.94423	0.96543	0.95724	1.14911
9000.59	0.95887	0.9728	0.94643	1.13586
9001	0.97405	0.98106	0.93656	1.11905
9001.41	0.987	0.98893	0.9285	1.10231
9001.8	0.99677	0.99583	0.92297	1.08529
9002.2	1.00282	1.0006	0.91912	1.06817
9002.61	1.00452	1.00269	0.9174	1.05171
9003	1.00201	1.00123	0.91745	1.03773
9003.4	0.99565	0.99772	0.91886	1.02441
9003.79	0.98703	0.99222	0.92217	1.01292
9004.2	0.97625	0.98561	0.92566	1.00258
9004.6	0.96458	0.97746	0.93081	0.99331
9004.99	0.95355	0.96955	0.93596	0.98441
9005.4	0.94262	0.96137	0.94117	0.97571
9005.81	0.93247	0.95392	0.94664	0.96823
9006.2	0.92387	0.94785	0.95185	0.96176
9006.6	0.9156	0.94188	0.95767	0.95566
9006.99	0.90815	0.9355	0.96338	0.95166
9007.4	0.90063	0.92961	0.96931	0.94847
9007.81	0.89345	0.92475	0.97594	0.94666
9008.19	0.88677	0.91978	0.98192	0.94629
9008.61	0.8801	0.91495	0.98896	0.9474
9008.99	0.87446	0.91075	0.9954	0.94914
9009.4	0.86926	0.90667	1.00025	0.95065
9009.81	0.86503	0.90355	1.00422	0.95289
9010.19	0.86222	0.90087	1.0068	0.95539
9010.61	0.86038	0.89854	1.0089	0.95719
9010.99	0.85966	0.89806	1.01003	0.95873
9011.4	0.85995	0.89739	1.00959	0.9597
9011.81	0.8609	0.89738	1.00873	0.96065
9012.19	0.86233	0.89782	1.00737	0.96068
9012.61	0.86443	0.89879	1.00615	0.96034
9012.99	0.86677	0.89927	1.00536	0.95994
9013.4	0.86964	0.90078	1.00408	0.95954
9013.79	0.87268	0.90304	1.00347	0.95885
9014.2	0.87628	0.90538	1.00231	0.95726
9014.61	0.88048	0.9079	1.00073	0.95605
9014.99	0.88489	0.90999	0.99901	0.95489
9015.41	0.89007	0.9117	0.99625	0.95333
9015.79	0.89533	0.91465	0.99177	0.95204

## Sheet: Figure 1g
R	Hnp-Cu50Au50	np-Cu	CuO	Cu foil
0	0.02997	0.00409	0.06064	0.01163
0.03068	0.02854	0.00718	0.06327	0.01072
0.06136	0.02442	0.01204	0.06981	0.00821
0.09204	0.01824	0.01635	0.07749	0.00496
0.12272	0.01172	0.01948	0.08385	0.00441
0.1534	0.01039	0.0211	0.08742	0.00813
0.18408	0.01704	0.02104	0.08765	0.01224
0.21476	0.02567	0.01931	0.08494	0.01526
0.24544	0.03349	0.01614	0.08061	0.01649
0.27612	0.03936	0.01217	0.07678	0.01559
0.3068	0.04267	0.00913	0.07582	0.01256
0.33748	0.04327	0.01024	0.0791	0.00782
0.36816	0.04158	0.01506	0.08603	0.00387
0.39884	0.03897	0.02082	0.09466	0.00818
0.42951	0.03797	0.02609	0.1029	0.015
0.46019	0.04153	0.03011	0.10935	0.02114
0.49087	0.05047	0.03243	0.1136	0.02559
0.52155	0.06305	0.03284	0.11625	0.02765
0.55223	0.07695	0.03144	0.11883	0.02699
0.58291	0.09023	0.02875	0.12333	0.0237
0.61359	0.10134	0.02597	0.13135	0.01861
0.64427	0.10912	0.02506	0.14322	0.01439
0.67495	0.11282	0.02776	0.15778	0.01625
0.70563	0.11212	0.03383	0.17301	0.02417
0.73631	0.10732	0.04165	0.18677	0.03388
0.76699	0.09958	0.0497	0.19739	0.04298
0.79767	0.09122	0.05697	0.20403	0.05018
0.82835	0.08608	0.06294	0.20698	0.05475
0.85903	0.08849	0.06759	0.20787	0.05638
0.88971	0.10034	0.07147	0.20957	0.05533
0.92039	0.11969	0.07568	0.21564	0.05252
0.95107	0.14308	0.08169	0.22898	0.04972
0.98175	0.16753	0.09074	0.25038	0.04957
1.01243	0.19097	0.10331	0.27827	0.05439
1.04311	0.21208	0.1189	0.30963	0.06453
1.07379	0.23029	0.13634	0.34123	0.07867
1.10447	0.24564	0.15413	0.37048	0.09519
1.13515	0.25879	0.17074	0.39599	0.11287
1.16583	0.27089	0.18476	0.41779	0.13087
1.1965	0.2833	0.19502	0.43754	0.14861
1.22718	0.29728	0.20072	0.45834	0.16564
1.25786	0.31363	0.20149	0.48406	0.18159
1.28854	0.33239	0.1976	0.51822	0.19617
1.31922	0.35282	0.1901	0.56268	0.20925
1.3499	0.37358	0.18101	0.61691	0.22104
1.38058	0.39297	0.17344	0.67815	0.23231
1.41126	0.40925	0.17113	0.7421	0.24465
1.44194	0.42085	0.17716	0.80383	0.26049
1.47262	0.42658	0.19217	0.85845	0.2828
1.5033	0.4257	0.2141	0.90157	0.31428
1.53398	0.41804	0.23946	0.92958	0.3564
1.56466	0.40394	0.26475	0.93986	0.40898
1.59534	0.38437	0.28721	0.93088	0.47031
1.62602	0.3608	0.3053	0.9022	0.53775
1.6567	0.3353	0.31919	0.85448	0.60851
1.68738	0.31039	0.33142	0.78937	0.68035
1.71806	0.28905	0.34762	0.70941	0.75245
1.74874	0.27443	0.37617	0.61787	0.82622
1.77942	0.26931	0.42598	0.51866	0.90596
1.8101	0.27542	0.5029	0.41624	0.99887
1.84078	0.29297	0.60794	0.31592	1.1139
1.87146	0.32097	0.73839	0.22483	1.2595
1.90214	0.35787	0.88961	0.15548	1.44096
1.93282	0.40204	1.05611	0.12941	1.65872
1.9635	0.4519	1.23198	0.15031	1.90818
1.99418	0.50578	1.41103	0.18798	2.18051
2.02485	0.56184	1.58694	0.2212	2.46388
2.05553	0.61794	1.7534	0.24196	2.74466
2.08621	0.67174	1.90431	0.24743	3.00846
2.11689	0.72069	2.03401	0.23713	3.24116
2.14757	0.76226	2.13753	0.21234	3.42982
2.17825	0.79401	2.21078	0.17664	3.5635
2.20893	0.81376	2.25078	0.13864	3.63396
2.23961	0.81975	2.25579	0.11881	3.63627
2.27029	0.81074	2.2254	0.14203	3.56911
2.30097	0.78613	2.16059	0.19998	3.43486
2.33165	0.74598	2.06367	0.27164	3.2395
2.36233	0.69107	1.93816	0.34501	2.9922
2.39301	0.62289	1.78866	0.4131	2.70466
2.42369	0.54361	1.62061	0.47092	2.3904
2.45437	0.45613	1.44	0.5146	2.06379
2.48505	0.36413	1.25313	0.54128	1.73917
2.51573	0.27254	1.06632	0.54914	1.42993
2.54641	0.18953	0.88565	0.53748	1.14773
2.57709	0.13298	0.71676	0.50679	0.90181
2.60777	0.13146	0.56481	0.45887	0.69845
2.63845	0.17467	0.43459	0.39692	0.54034
2.66913	0.22805	0.33072	0.32584	0.42579
2.69981	0.27595	0.25767	0.25323	0.34825
2.73049	0.31289	0.21751	0.19223	0.29757
2.76117	0.33688	0.20521	0.16454	0.26349
2.79184	0.34756	0.20901	0.18292	0.23872
2.82252	0.34566	0.21806	0.22822	0.21915
2.8532	0.33277	0.22641	0.27734	0.20229
2.88388	0.31124	0.23175	0.31836	0.18611
2.91456	0.2841	0.23353	0.34584	0.16938
2.94524	0.25509	0.23184	0.35751	0.15338
2.97592	0.22843	0.2272	0.35312	0.14389
3.0066	0.20837	0.2206	0.33391	0.15049
3.03728	0.19789	0.2139	0.3024	0.17849
3.06796	0.19718	0.20999	0.26229	0.22357
3.09864	0.20341	0.21241	0.21852	0.27756
3.12932	0.21241	0.22401	0.17762	0.33338
3.16	0.22047	0.24543	0.14796	0.38585
3.19068	0.22503	0.27475	0.13711	0.43145
3.22136	0.22477	0.30846	0.14456	0.46815
3.25204	0.21937	0.34274	0.16118	0.49519
3.28272	0.2093	0.37412	0.17804	0.51294
3.3134	0.19562	0.39975	0.19012	0.52251
3.34408	0.17983	0.41758	0.19556	0.52537
3.37476	0.16366	0.42636	0.19448	0.52294
3.40544	0.14882	0.42572	0.18829	0.51633
3.43612	0.13665	0.41606	0.1792	0.5063
3.4668	0.12766	0.39857	0.16966	0.49334
3.49748	0.12134	0.37508	0.16173	0.47809
3.52816	0.11639	0.34791	0.15636	0.46162
3.55884	0.11123	0.31966	0.1531	0.44566
3.58952	0.10459	0.29297	0.15042	0.43271
3.62019	0.09579	0.27025	0.14646	0.42569
3.65087	0.08503	0.25344	0.13969	0.42745
3.68155	0.07362	0.24399	0.12933	0.44018
3.71223	0.0644	0.24292	0.11536	0.46507
3.74291	0.06169	0.25105	0.09855	0.50239
3.77359	0.0684	0.26899	0.08034	0.55185
3.80427	0.08285	0.29687	0.06284	0.61281
3.83495	0.10119	0.33405	0.04889	0.68428
3.86563	0.12033	0.37896	0.04133	0.76468
3.89631	0.13821	0.4293	0.04037	0.85165
3.92699	0.15347	0.48227	0.04225	0.94205
3.95767	0.1652	0.53485	0.043	1.03204
3.98835	0.17284	0.58405	0.04065	1.11742
4.01903	0.17615	0.62713	0.03509	1.19391
4.04971	0.17513	0.66177	0.02842	1.25751
4.08039	0.17003	0.68625	0.02652	1.30487
4.11107	0.16129	0.69953	0.03498	1.33353
4.14175	0.14953	0.70139	0.0505	1.34211
4.17243	0.13548	0.69242	0.06835	1.33048
4.20311	0.11997	0.67405	0.08584	1.29976
4.23379	0.10387	0.64844	0.10136	1.25231
4.26447	0.08806	0.61838	0.11378	1.19159
4.29515	0.07343	0.58706	0.12243	1.12201
4.32583	0.06078	0.55768	0.12701	1.04862
4.35651	0.0508	0.53304	0.12754	0.97674
4.38719	0.04381	0.51495	0.12438	0.91147
4.41786	0.03961	0.50392	0.1181	0.85711
4.44854	0.0374	0.49915	0.10946	0.81651
4.47922	0.03619	0.49888	0.09928	0.79074
4.5099	0.03523	0.50107	0.08842	0.77915
4.54058	0.0342	0.50395	0.07774	0.7799
4.57126	0.03314	0.5063	0.06808	0.79073
4.60194	0.03227	0.5076	0.06037	0.80945
4.63262	0.03189	0.50784	0.05551	0.83409
4.6633	0.03212	0.50737	0.05421	0.86272
4.69398	0.03286	0.5066	0.05645	0.89323
4.72466	0.03378	0.50572	0.06139	0.9231
4.75534	0.03446	0.50461	0.06781	0.94951
4.78602	0.03453	0.50274	0.07449	0.96945
4.8167	0.03367	0.49929	0.08048	0.98011
4.84738	0.03168	0.49328	0.0851	0.97917
4.87806	0.0285	0.48384	0.08803	0.9651
4.90874	0.02414	0.4703	0.08934	0.93736
4.93942	0.01872	0.45236	0.08959	0.89654
4.9701	0.01246	0.43018	0.08984	0.84432
5.00078	0.00563	0.40434	0.09152	0.78339
5.03146	0.00206	0.37584	0.09602	0.71722
5.06214	0.00903	0.34602	0.10409	0.64976
5.09282	0.01595	0.31641	0.11552	0.58503
5.1235	0.02231	0.28854	0.12935	0.52653
5.15418	0.02785	0.26374	0.14429	0.47663
5.18486	0.03237	0.24285	0.15912	0.43604
5.21553	0.03571	0.22599	0.17282	0.40365
5.24621	0.03779	0.21256	0.18469	0.37699
5.27689	0.03861	0.20141	0.19437	0.35315
5.30757	0.03822	0.19118	0.20181	0.32966
5.33825	0.03674	0.18068	0.20727	0.30502
5.36893	0.03435	0.16911	0.2112	0.27883
5.39961	0.03131	0.15612	0.21419	0.25165
5.43029	0.02788	0.1418	0.21681	0.22465
5.46097	0.02439	0.1266	0.21948	0.19929
5.49165	0.02119	0.11121	0.22239	0.17691
5.52233	0.01859	0.09641	0.22541	0.15831
5.55301	0.0168	0.083	0.22821	0.14351
5.58369	0.01581	0.07155	0.23023	0.13171
5.61437	0.01539	0.06229	0.23091	0.12168
5.64505	0.01515	0.05496	0.22969	0.1122
5.67573	0.01479	0.04894	0.22615	0.10249
5.70641	0.0141	0.04345	0.22004	0.09232
5.73709	0.01303	0.03792	0.21126	0.08211
5.76777	0.01166	0.03211	0.1999	0.07283
5.79845	0.01019	0.02633	0.18619	0.06591
5.82913	0.00902	0.02152	0.17049	0.06278
5.85981	0.0086	0.01932	0.15322	0.06405
5.89049	0.0092	0.02085	0.13488	0.06906
5.92117	0.0106	0.02516	0.11598	0.07641
5.95185	0.01234	0.03054	0.09707	0.08477
5.98253	0.01405	0.0359	0.07868	0.09324
6.0132	0.01548	0.04074	0.06136	0.10135

## Sheet: Figure 2a
	Hnp-Cu50Au50 without phenylacetylene	Hnp-Cu50Au50 with phenylacetylene
0.3	0.00175	0.00018
0.299	0.00172	0.00017
0.298	0.00169	0.00015
0.297	0.00166	0.00015
0.296	0.00164	0.00013
0.295	0.0016	0.00013
0.294	0.00158	0.00011
0.293	0.00155	0.00011
0.292	0.00152	9e-05
0.291	0.00148	8e-05
0.29	0.00146	7e-05
0.289	0.00143	6e-05
0.288	0.0014	5e-05
0.287	0.00137	4e-05
0.286	0.00134	2e-05
0.285	0.00131	2e-05
0.284	0.00129	0
0.283	0.00125	-1e-05
0.282	0.00123	-2e-05
0.281	0.00119	-3e-05
0.28	0.00116	-6e-05
0.279	0.00113	-6e-05
0.278	0.0011	-8e-05
0.277	0.00107	-9e-05
0.276	0.00104	-0.0001
0.275	0.00101	-0.00011
0.274	0.00098	-0.00013
0.273	0.00095	-0.00014
0.272	0.00093	-0.00015
0.271	0.0009	-0.00016
0.27	0.00087	-0.00018
0.269	0.00084	-0.00018
0.268	0.00081	-0.0002
0.267	0.00079	-0.00021
0.266	0.00076	-0.00023
0.265	0.00073	-0.00024
0.264	0.00071	-0.00026
0.263	0.00068	-0.00027
0.262	0.00066	-0.00028
0.261	0.00063	-0.0003
0.26	0.00061	-0.00031
0.259	0.00058	-0.00032
0.258	0.00056	-0.00034
0.257	0.00054	-0.00035
0.256	0.00052	-0.00037
0.255	0.00049	-0.00038
0.254	0.00047	-0.0004
0.253	0.00045	-0.00041
0.252	0.00043	-0.00043
0.251	0.00041	-0.00044
0.25	0.00039	-0.00046
0.249	0.00037	-0.00047
0.248	0.00035	-0.00049
0.247	0.00033	-0.0005
0.246	0.00032	-0.00052
0.245	0.0003	-0.00054
0.244	0.00029	-0.00056
0.243	0.00027	-0.00057
0.242	0.00025	-0.00059
0.241	0.00023	-0.0006
0.24	0.00022	-0.00063
0.239	0.00021	-0.00064
0.238	0.0002	-0.00066
0.237	0.00018	-0.00067
0.236	0.00017	-0.00069
0.235	0.00016	-0.00071
0.234	0.00015	-0.00073
0.233	0.00014	-0.00074
0.232	0.00013	-0.00076
0.231	0.00012	-0.00077
0.23	0.00011	-0.0008
0.229	0.0001	-0.00081
0.228	0.0001	-0.00083
0.227	9e-05	-0.00085
0.226	8e-05	-0.00087
0.225	7e-05	-0.00088
0.224	7e-05	-0.00091
0.223	6e-05	-0.00092
0.222	6e-05	-0.00094
0.221	5e-05	-0.00096
0.22	5e-05	-0.00098
0.219	4e-05	-0.001
0.218	5e-05	-0.00101
0.217	4e-05	-0.00103
0.216	4e-05	-0.00105
0.215	3e-05	-0.00107
0.214	3e-05	-0.00109
0.213	3e-05	-0.0011
0.212	3e-05	-0.00113
0.211	3e-05	-0.00114
0.21	3e-05	-0.00117
0.209	2e-05	-0.00118
0.208	3e-05	-0.00121
0.207	2e-05	-0.00122
0.206	2e-05	-0.00124
0.205	2e-05	-0.00126
0.204	2e-05	-0.00129
0.203	2e-05	-0.0013
0.202	2e-05	-0.00133
0.201	2e-05	-0.00134
0.2	1e-05	-0.00137
0.199	1e-05	-0.00138
0.198	1e-05	-0.00141
0.197	1e-05	-0.00142
0.196	1e-05	-0.00144
0.195	1e-05	-0.00146
0.194	1e-05	-0.00149
0.193	1e-05	-0.0015
0.192	1e-05	-0.00153
0.191	1e-05	-0.00154
0.19	0	-0.00157
0.189	0	-0.00158
0.188	0	-0.00161
0.187	0	-0.00163
0.186	0	-0.00165
0.185	-1e-05	-0.00167
0.184	-1e-05	-0.00169
0.183	-1e-05	-0.00171
0.182	-1e-05	-0.00173
0.181	-2e-05	-0.00175
0.18	-2e-05	-0.00178
0.179	-3e-05	-0.00179
0.178	-3e-05	-0.00182
0.177	-3e-05	-0.00184
0.176	-3e-05	-0.00186
0.175	-4e-05	-0.00188
0.174	-4e-05	-0.00191
0.173	-5e-05	-0.00192
0.172	-5e-05	-0.00195
0.171	-6e-05	-0.00197
0.17	-6e-05	-0.00199
0.169	-6e-05	-0.00201
0.168	-6e-05	-0.00204
0.167	-7e-05	-0.00205
0.166	-7e-05	-0.00208
0.165	-8e-05	-0.00209
0.164	-8e-05	-0.00212
0.163	-9e-05	-0.00214
0.162	-9e-05	-0.00216
0.161	-9e-05	-0.00218
0.16	-9e-05	-0.00221
0.159	-0.0001	-0.00223
0.158	-0.0001	-0.00225
0.157	-0.00011	-0.00227
0.156	-0.00011	-0.0023
0.155	-0.00012	-0.00231
0.154	-0.00012	-0.00234
0.153	-0.00013	-0.00236
0.152	-0.00013	-0.00238
0.151	-0.00014	-0.0024
0.15	-0.00014	-0.00243
0.149	-0.00015	-0.00244
0.148	-0.00015	-0.00247
0.147	-0.00016	-0.00249
0.146	-0.00016	-0.00252
0.145	-0.00016	-0.00253
0.144	-0.00016	-0.00256
0.143	-0.00017	-0.00258
0.142	-0.00017	-0.0026
0.141	-0.00018	-0.00262
0.14	-0.00018	-0.00265
0.139	-0.00019	-0.00267
0.138	-0.00019	-0.00269
0.137	-0.0002	-0.00271
0.136	-0.0002	-0.00274
0.135	-0.00021	-0.00276
0.134	-0.00021	-0.00278
0.133	-0.00022	-0.0028
0.132	-0.00022	-0.00283
0.131	-0.00023	-0.00285
0.13	-0.00023	-0.00288
0.129	-0.00023	-0.00289
0.128	-0.00024	-0.00292
0.127	-0.00025	-0.00294
0.126	-0.00025	-0.00297
0.125	-0.00025	-0.00299
0.124	-0.00026	-0.00302
0.123	-0.00027	-0.00303
0.122	-0.00027	-0.00306
0.121	-0.00028	-0.00308
0.12	-0.00028	-0.00311
0.119	-0.00029	-0.00313
0.118	-0.00029	-0.00315
0.117	-0.0003	-0.00317
0.116	-0.0003	-0.0032
0.115	-0.00031	-0.00322
0.114	-0.00032	-0.00324
0.113	-0.00032	-0.00326
0.112	-0.00033	-0.00329
0.111	-0.00033	-0.00331
0.11	-0.00034	-0.00333
0.109	-0.00034	-0.00335
0.108	-0.00035	-0.00338
0.107	-0.00036	-0.0034
0.106	-0.00036	-0.00342
0.105	-0.00037	-0.00344
0.104	-0.00038	-0.00347
0.103	-0.00039	-0.00349
0.102	-0.00039	-0.00352
0.101	-0.0004	-0.00354
0.1	-0.00041	-0.00356
0.099	-0.00041	-0.00358
0.098	-0.00042	-0.00361
0.097	-0.00043	-0.00363
0.096	-0.00043	-0.00365
0.095	-0.00044	-0.00367
0.094	-0.00045	-0.00369
0.093	-0.00046	-0.00371
0.092	-0.00046	-0.00374
0.091	-0.00048	-0.00375
0.09	-0.00048	-0.00378
0.089	-0.00049	-0.0038
0.088	-0.0005	-0.00382
0.087	-0.0005	-0.00384
0.086	-0.00051	-0.00386
0.085	-0.00052	-0.00388
0.084	-0.00053	-0.0039
0.083	-0.00054	-0.00392
0.082	-0.00055	-0.00394
0.081	-0.00055	-0.00396
0.08	-0.00056	-0.00398
0.079	-0.00057	-0.004
0.078	-0.00057	-0.00402
0.077	-0.00058	-0.00404
0.076	-0.0006	-0.00407
0.075	-0.00061	-0.00408
0.074	-0.00061	-0.0041
0.073	-0.00062	-0.00412
0.072	-0.00063	-0.00414
0.071	-0.00064	-0.00416
0.07	-0.00064	-0.00418
0.069	-0.00066	-0.00419
0.068	-0.00066	-0.00421
0.067	-0.00067	-0.00423
0.066	-0.00067	-0.00425
0.065	-0.00069	-0.00426
0.064	-0.00069	-0.00429
0.063	-0.0007	-0.0043
0.062	-0.0007	-0.00432
0.061	-0.00072	-0.00433
0.06	-0.00073	-0.00435
0.059	-0.00073	-0.00437
0.058	-0.00074	-0.00438
0.057	-0.00075	-0.0044
0.056	-0.00076	-0.00442
0.055	-0.00077	-0.00443
0.054	-0.00077	-0.00445
0.053	-0.00078	-0.00446
0.052	-0.00079	-0.00448
0.051	-0.0008	-0.00449
0.05	-0.00081	-0.00451
0.049	-0.00082	-0.00452
0.048	-0.00083	-0.00454
0.047	-0.00084	-0.00455
0.046	-0.00085	-0.00456
0.045	-0.00086	-0.00457
0.044	-0.00086	-0.00459
0.043	-0.00087	-0.0046
0.042	-0.00088	-0.00461
0.041	-0.00089	-0.00462
0.04	-0.0009	-0.00463
0.039	-0.00091	-0.00464
0.038	-0.00091	-0.00466
0.037	-0.00092	-0.00466
0.036	-0.00093	-0.00468
0.035	-0.00094	-0.00468
0.034	-0.00095	-0.0047
0.033	-0.00096	-0.0047
0.032	-0.00096	-0.00471
0.031	-0.00097	-0.00472
0.03	-0.00098	-0.00473
0.029	-0.00099	-0.00474
0.028	-0.00099	-0.00475
0.027	-0.001	-0.00475
0.026	-0.00101	-0.00477
0.025	-0.00102	-0.00477
0.024	-0.00102	-0.00478
0.023	-0.00103	-0.00479
0.022	-0.00104	-0.00479
0.021	-0.00105	-0.0048
0.02	-0.00105	-0.0048
0.019	-0.00106	-0.0048
0.018	-0.00107	-0.00482
0.017	-0.00108	-0.00482
0.016	-0.00109	-0.00483
0.015	-0.00109	-0.00483
0.014	-0.0011	-0.00483
0.013	-0.00111	-0.00483
0.012	-0.00112	-0.00484
0.011	-0.00112	-0.00484
0.01	-0.00113	-0.00484
0.009	-0.00114	-0.00484
0.008	-0.00115	-0.00485
0.007	-0.00115	-0.00485
0.006	-0.00116	-0.00485
0.005	-0.00117	-0.00485
0.004	-0.00118	-0.00485
0.003	-0.00118	-0.00485
0.002	-0.00119	-0.00485
0.001	-0.0012	-0.00485
0	-0.00121	-0.00485
-0.001	-0.00122	-0.00485
-0.002	-0.00122	-0.00485
-0.003	-0.00123	-0.00484
-0.004	-0.00123	-0.00484
-0.005	-0.00124	-0.00484
-0.006	-0.00125	-0.00484
-0.007	-0.00125	-0.00483
-0.008	-0.00126	-0.00483
-0.009	-0.00127	-0.00483
-0.01	-0.00127	-0.00483
-0.011	-0.00128	-0.00482
-0.012	-0.00129	-0.00482
-0.013	-0.0013	-0.00482
-0.014	-0.0013	-0.00482
-0.015	-0.00131	-0.00481
-0.016	-0.00131	-0.0048
-0.017	-0.00132	-0.0048
-0.018	-0.00132	-0.0048
-0.019	-0.00133	-0.00479
-0.02	-0.00134	-0.00479
-0.021	-0.00135	-0.00478
-0.022	-0.00135	-0.00478
-0.023	-0.00136	-0.00477
-0.024	-0.00137	-0.00477
-0.025	-0.00137	-0.00476
-0.026	-0.00138	-0.00476
-0.027	-0.00139	-0.00475
-0.028	-0.00139	-0.00475
-0.029	-0.0014	-0.00474
-0.03	-0.0014	-0.00474
-0.031	-0.00141	-0.00473
-0.032	-0.00142	-0.00473
-0.033	-0.00142	-0.00471
-0.034	-0.00143	-0.00471
-0.035	-0.00143	-0.0047
-0.036	-0.00144	-0.0047
-0.037	-0.00145	-0.00469
-0.038	-0.00145	-0.00469
-0.039	-0.00146	-0.00468
-0.04	-0.00146	-0.00468
-0.041	-0.00147	-0.00467
-0.042	-0.00147	-0.00467
-0.043	-0.00148	-0.00466
-0.044	-0.00148	-0.00466
-0.045	-0.00149	-0.00465
-0.046	-0.00149	-0.00465
-0.047	-0.0015	-0.00464
-0.048	-0.0015	-0.00464
-0.049	-0.00151	-0.00463
-0.05	-0.00151	-0.00463
-0.051	-0.00152	-0.00462
-0.052	-0.00152	-0.00462
-0.053	-0.00153	-0.00461
-0.054	-0.00154	-0.00461
-0.055	-0.00154	-0.0046
-0.056	-0.00154	-0.0046
-0.057	-0.00155	-0.0046
-0.058	-0.00156	-0.00459
-0.059	-0.00156	-0.00459
-0.06	-0.00157	-0.00459
-0.061	-0.00158	-0.00458
-0.062	-0.00158	-0.00458
-0.063	-0.00159	-0.00458
-0.064	-0.00159	-0.00458
-0.065	-0.0016	-0.00457
-0.066	-0.0016	-0.00457
-0.067	-0.00161	-0.00456
-0.068	-0.00161	-0.00456
-0.069	-0.00162	-0.00456
-0.07	-0.00162	-0.00456
-0.071	-0.00163	-0.00456
-0.072	-0.00163	-0.00456
-0.073	-0.00164	-0.00455
-0.074	-0.00164	-0.00455
-0.075	-0.00165	-0.00455
-0.076	-0.00166	-0.00455
-0.077	-0.00167	-0.00455
-0.078	-0.00167	-0.00455
-0.079	-0.00168	-0.00454
-0.08	-0.00168	-0.00455
-0.081	-0.00169	-0.00454
-0.082	-0.00169	-0.00455
-0.083	-0.0017	-0.00454
-0.084	-0.0017	-0.00455
-0.085	-0.00171	-0.00454
-0.086	-0.00172	-0.00454
-0.087	-0.00172	-0.00454
-0.088	-0.00173	-0.00454
-0.089	-0.00174	-0.00454
-0.09	-0.00174	-0.00455
-0.091	-0.00175	-0.00454
-0.092	-0.00176	-0.00454
-0.093	-0.00176	-0.00454
-0.094	-0.00177	-0.00455
-0.095	-0.00178	-0.00454
-0.096	-0.00178	-0.00455
-0.097	-0.00179	-0.00455
-0.098	-0.00179	-0.00455
-0.099	-0.0018	-0.00454
-0.1	-0.00181	-0.00455
-0.101	-0.00182	-0.00455
-0.102	-0.00183	-0.00455
-0.103	-0.00183	-0.00455
-0.104	-0.00185	-0.00455
-0.105	-0.00185	-0.00455
-0.106	-0.00186	-0.00456
-0.107	-0.00187	-0.00456
-0.108	-0.00188	-0.00456
-0.109	-0.00189	-0.00456
-0.11	-0.00189	-0.00457
-0.111	-0.0019	-0.00456
-0.112	-0.00191	-0.00457
-0.113	-0.00192	-0.00457
-0.114	-0.00193	-0.00457
-0.115	-0.00194	-0.00457
-0.116	-0.00195	-0.00457
-0.117	-0.00196	-0.00457
-0.118	-0.00197	-0.00458
-0.119	-0.00198	-0.00458
-0.12	-0.00199	-0.00458
-0.121	-0.002	-0.00458
-0.122	-0.00201	-0.00459
-0.123	-0.00202	-0.00458
-0.124	-0.00203	-0.00459
-0.125	-0.00204	-0.00459
-0.126	-0.00205	-0.00459
-0.127	-0.00206	-0.00459
-0.128	-0.00207	-0.0046
-0.129	-0.00209	-0.00461
-0.13	-0.00209	-0.00461
-0.131	-0.0021	-0.00461
-0.132	-0.00211	-0.00461
-0.133	-0.00212	-0.00461
-0.134	-0.00213	-0.00462
-0.135	-0.00214	-0.00462
-0.136	-0.00215	-0.00462
-0.137	-0.00216	-0.00462
-0.138	-0.00218	-0.00463
-0.139	-0.00219	-0.00463
-0.14	-0.0022	-0.00463
-0.141	-0.00221	-0.00463
-0.142	-0.00223	-0.00464
-0.143	-0.00224	-0.00464
-0.144	-0.00225	-0.00464
-0.145	-0.00226	-0.00464
-0.146	-0.00227	-0.00465
-0.147	-0.00229	-0.00465
-0.148	-0.0023	-0.00466
-0.149	-0.00231	-0.00466
-0.15	-0.00233	-0.00466
-0.151	-0.00234	-0.00466
-0.152	-0.00235	-0.00467
-0.153	-0.00236	-0.00467
-0.154	-0.00238	-0.00467
-0.155	-0.0024	-0.00468
-0.156	-0.00241	-0.00469
-0.157	-0.00242	-0.00469
-0.158	-0.00244	-0.00469
-0.159	-0.00245	-0.0047
-0.16	-0.00247	-0.0047
-0.161	-0.00248	-0.0047
-0.162	-0.00249	-0.00471
-0.163	-0.00251	-0.00471
-0.164	-0.00252	-0.00472
-0.165	-0.00254	-0.00473
-0.166	-0.00255	-0.00473
-0.167	-0.00257	-0.00473
-0.168	-0.00259	-0.00474
-0.169	-0.0026	-0.00475
-0.17	-0.00262	-0.00475
-0.171	-0.00263	-0.00476
-0.172	-0.00265	-0.00477
-0.173	-0.00267	-0.00477
-0.174	-0.00268	-0.00478
-0.175	-0.0027	-0.00478
-0.176	-0.00272	-0.00479
-0.177	-0.00273	-0.00479
-0.178	-0.00275	-0.0048
-0.179	-0.00277	-0.0048
-0.18	-0.00278	-0.00482
-0.181	-0.0028	-0.00482
-0.182	-0.00282	-0.00483
-0.183	-0.00284	-0.00483
-0.184	-0.00286	-0.00485
-0.185	-0.00288	-0.00485
-0.186	-0.0029	-0.00486
-0.187	-0.00291	-0.00486
-0.188	-0.00294	-0.00487
-0.189	-0.00295	-0.00488
-0.19	-0.00297	-0.00489
-0.191	-0.00299	-0.0049
-0.192	-0.00301	-0.00491
-0.193	-0.00303	-0.00491
-0.194	-0.00305	-0.00493
-0.195	-0.00307	-0.00493
-0.196	-0.00309	-0.00494
-0.197	-0.00311	-0.00495
-0.198	-0.00313	-0.00496
-0.199	-0.00315	-0.00497
-0.2	-0.00316	-0.00498
-0.201	-0.00319	-0.00499
-0.202	-0.00321	-0.005
-0.203	-0.00322	-0.005
-0.204	-0.00325	-0.00502
-0.205	-0.00327	-0.00503
-0.206	-0.00329	-0.00504
-0.207	-0.00332	-0.00505
-0.208	-0.00333	-0.00506
-0.209	-0.00335	-0.00507
-0.21	-0.00337	-0.00508
-0.211	-0.00339	-0.00509
-0.212	-0.00341	-0.00511
-0.213	-0.00343	-0.00511
-0.214	-0.00345	-0.00513
-0.215	-0.00347	-0.00514
-0.216	-0.00349	-0.00515
-0.217	-0.00351	-0.00516
-0.218	-0.00352	-0.00517
-0.219	-0.00354	-0.00519
-0.22	-0.00356	-0.0052
-0.221	-0.00359	-0.00521
-0.222	-0.00361	-0.00522
-0.223	-0.00363	-0.00523
-0.224	-0.00364	-0.00525
-0.225	-0.00366	-0.00526
-0.226	-0.00369	-0.00527
-0.227	-0.00371	-0.00529
-0.228	-0.00373	-0.0053
-0.229	-0.00375	-0.00532
-0.23	-0.00377	-0.00533
-0.231	-0.00379	-0.00535
-0.232	-0.00381	-0.00536
-0.233	-0.00383	-0.00537
-0.234	-0.00385	-0.00539
-0.235	-0.00386	-0.0054
-0.236	-0.00388	-0.00542
-0.237	-0.0039	-0.00543
-0.238	-0.00392	-0.00545
-0.239	-0.00394	-0.00546
-0.24	-0.00396	-0.00548
-0.241	-0.00398	-0.00549
-0.242	-0.004	-0.00551
-0.243	-0.00402	-0.00553
-0.244	-0.00404	-0.00554
-0.245	-0.00406	-0.00556
-0.246	-0.00408	-0.00557
-0.247	-0.0041	-0.00559
-0.248	-0.00413	-0.00561
-0.249	-0.00414	-0.00562
-0.25	-0.00416	-0.00564
-0.251	-0.00418	-0.00565
-0.252	-0.0042	-0.00567
-0.253	-0.00422	-0.00569
-0.254	-0.00423	-0.00571
-0.255	-0.00425	-0.00573
-0.256	-0.00427	-0.00574
-0.257	-0.00429	-0.00576
-0.258	-0.00431	-0.00578
-0.259	-0.00433	-0.00579
-0.26	-0.00434	-0.00582
-0.261	-0.00436	-0.00583
-0.262	-0.00438	-0.00585
-0.263	-0.0044	-0.00587
-0.264	-0.00442	-0.00589
-0.265	-0.00444	-0.0059
-0.266	-0.00446	-0.00592
-0.267	-0.00447	-0.00594
-0.268	-0.00449	-0.00596
-0.269	-0.00451	-0.00598
-0.27	-0.00453	-0.006
-0.271	-0.00455	-0.00601
-0.272	-0.00456	-0.00603
-0.273	-0.00458	-0.00605
-0.274	-0.0046	-0.00607
-0.275	-0.00461	-0.00609
-0.276	-0.00463	-0.00611
-0.277	-0.00465	-0.00613
-0.278	-0.00467	-0.00615
-0.279	-0.00468	-0.00617
-0.28	-0.0047	-0.00619
-0.281	-0.00472	-0.00621
-0.282	-0.00474	-0.00623
-0.283	-0.00475	-0.00625
-0.284	-0.00476	-0.00627
-0.285	-0.00478	-0.00629
-0.286	-0.00479	-0.00632
-0.287	-0.00481	-0.00634
-0.288	-0.00483	-0.00636
-0.289	-0.00485	-0.00638
-0.29	-0.00486	-0.0064
-0.291	-0.00488	-0.00642
-0.292	-0.00489	-0.00644
-0.293	-0.00491	-0.00646
-0.294	-0.00493	-0.00648
-0.295	-0.00495	-0.0065
-0.296	-0.00496	-0.00652
-0.297	-0.00497	-0.00654
-0.298	-0.00499	-0.00657
-0.299	-0.005	-0.00658
-0.3	-0.00502	-0.00661
-0.301	-0.00503	-0.00663
-0.302	-0.00505	-0.00665
-0.303	-0.00506	-0.00667
-0.304	-0.00507	-0.00669
-0.305	-0.00509	-0.00672
-0.306	-0.00511	-0.00674
-0.307	-0.00513	-0.00676
-0.308	-0.00514	-0.00678
-0.309	-0.00516	-0.00681
-0.31	-0.00518	-0.00683
-0.311	-0.0052	-0.00685
-0.312	-0.00521	-0.00687
-0.313	-0.00523	-0.00689
-0.314	-0.00525	-0.00693
-0.315	-0.00527	-0.00694
-0.316	-0.00528	-0.00697
-0.317	-0.0053	-0.00699
-0.318	-0.00532	-0.00702
-0.319	-0.00534	-0.00704
-0.32	-0.00535	-0.00707
-0.321	-0.00537	-0.00709
-0.322	-0.00539	-0.00712
-0.323	-0.0054	-0.00714
-0.324	-0.00542	-0.00716
-0.325	-0.00544	-0.00719
-0.326	-0.00546	-0.00721
-0.327	-0.00548	-0.00724
-0.328	-0.0055	-0.00727
-0.329	-0.00552	-0.00729
-0.33	-0.00554	-0.00732
-0.331	-0.00556	-0.00734
-0.332	-0.00558	-0.00737
-0.333	-0.0056	-0.00739
-0.334	-0.00563	-0.00743
-0.335	-0.00565	-0.00745
-0.336	-0.00567	-0.00748
-0.337	-0.00569	-0.0075
-0.338	-0.00571	-0.00753
-0.339	-0.00573	-0.00756
-0.34	-0.00575	-0.00759
-0.341	-0.00578	-0.00762
-0.342	-0.0058	-0.00765
-0.343	-0.00582	-0.00768
-0.344	-0.00584	-0.00771
-0.345	-0.00586	-0.00773
-0.346	-0.00588	-0.00777
-0.347	-0.00591	-0.00779
-0.348	-0.00593	-0.00783
-0.349	-0.00595	-0.00786
-0.35	-0.00597	-0.00789
-0.351	-0.006	-0.00792
-0.352	-0.00602	-0.00795
-0.353	-0.00605	-0.00798
-0.354	-0.00608	-0.00801
-0.355	-0.0061	-0.00804
-0.356	-0.00613	-0.00808
-0.357	-0.00616	-0.00811
-0.358	-0.00619	-0.00814
-0.359	-0.00622	-0.00817
-0.36	-0.00625	-0.00821
-0.361	-0.00627	-0.00824
-0.362	-0.0063	-0.00828
-0.363	-0.00632	-0.00831
-0.364	-0.00635	-0.00835
-0.365	-0.00638	-0.00838
-0.366	-0.0064	-0.00842
-0.367	-0.00642	-0.00846
-0.368	-0.00646	-0.00849
-0.369	-0.00648	-0.00853
-0.37	-0.00651	-0.00857
-0.371	-0.00654	-0.00861
-0.372	-0.00656	-0.00864
-0.373	-0.00659	-0.00868
-0.374	-0.00662	-0.00872
-0.375	-0.00665	-0.00876
-0.376	-0.00668	-0.0088
-0.377	-0.00671	-0.00883
-0.378	-0.00674	-0.00888
-0.379	-0.00677	-0.00892
-0.38	-0.0068	-0.00896
-0.381	-0.00683	-0.009
-0.382	-0.00686	-0.00904
-0.383	-0.00689	-0.00908
-0.384	-0.00692	-0.00912
-0.385	-0.00695	-0.00917
-0.386	-0.00699	-0.00921
-0.387	-0.00702	-0.00925
-0.388	-0.00705	-0.0093
-0.389	-0.00708	-0.00934
-0.39	-0.00711	-0.00938
-0.391	-0.00714	-0.00943
-0.392	-0.00718	-0.00948
-0.393	-0.00721	-0.00952
-0.394	-0.00724	-0.00957
-0.395	-0.00728	-0.00962
-0.396	-0.00731	-0.00967
-0.397	-0.00734	-0.00971
-0.398	-0.00738	-0.00976
-0.399	-0.00741	-0.00981
-0.4	-0.00745	-0.00986
-0.401	-0.00748	-0.0099
-0.402	-0.00751	-0.00996
-0.403	-0.00754	-0.01001
-0.404	-0.00758	-0.01006
-0.405	-0.00762	-0.01011
-0.406	-0.00765	-0.01016
-0.407	-0.00769	-0.01021
-0.408	-0.00772	-0.01027
-0.409	-0.00775	-0.01032
-0.41	-0.0078	-0.01037
-0.411	-0.00783	-0.01043
-0.412	-0.00787	-0.01048
-0.413	-0.00791	-0.01054
-0.414	-0.00795	-0.01059
-0.415	-0.00798	-0.01065
-0.416	-0.00802	-0.01071
-0.417	-0.00806	-0.01077
-0.418	-0.0081	-0.01083
-0.419	-0.00814	-0.01089
-0.42	-0.00818	-0.01095
-0.421	-0.00822	-0.01101
-0.422	-0.00826	-0.01107
-0.423	-0.00829	-0.01113
-0.424	-0.00833	-0.0112
-0.425	-0.00836	-0.01126
-0.426	-0.0084	-0.01133
-0.427	-0.00844	-0.01139
-0.428	-0.00848	-0.01146
-0.429	-0.00852	-0.01152
-0.43	-0.00856	-0.0116
-0.431	-0.00861	-0.01166
-0.432	-0.00865	-0.01173
-0.433	-0.00869	-0.0118
-0.434	-0.00873	-0.01188
-0.435	-0.00878	-0.01195
-0.436	-0.00882	-0.01203
-0.437	-0.00886	-0.0121
-0.438	-0.00891	-0.01218
-0.439	-0.00894	-0.01226
-0.44	-0.00899	-0.01234
-0.441	-0.00903	-0.01241
-0.442	-0.00907	-0.01249
-0.443	-0.00911	-0.01257
-0.444	-0.00916	-0.01265
-0.445	-0.0092	-0.01274
-0.446	-0.00924	-0.01282
-0.447	-0.00929	-0.01291
-0.448	-0.00933	-0.013
-0.449	-0.00937	-0.01308
-0.45	-0.00942	-0.01317
-0.451	-0.00947	-0.01325
-0.452	-0.00952	-0.01334
-0.453	-0.00956	-0.01344
-0.454	-0.00961	-0.01354
-0.455	-0.00965	-0.01363
-0.456	-0.0097	-0.01373
-0.457	-0.00974	-0.01383
-0.458	-0.00979	-0.01393
-0.459	-0.00983	-0.01403
-0.46	-0.00988	-0.01413
-0.461	-0.00993	-0.01424
-0.462	-0.00997	-0.01435
-0.463	-0.01002	-0.01447
-0.464	-0.01007	-0.01458
-0.465	-0.01011	-0.01469
-0.466	-0.01016	-0.01481
-0.467	-0.01021	-0.01492
-0.468	-0.01025	-0.01504
-0.469	-0.0103	-0.01516
-0.47	-0.01034	-0.01528
-0.471	-0.01039	-0.01541
-0.472	-0.01044	-0.01554
-0.473	-0.01048	-0.01566
-0.474	-0.01053	-0.01579
-0.475	-0.01058	-0.01591
-0.476	-0.01063	-0.01605
-0.477	-0.01067	-0.01618
-0.478	-0.01072	-0.01631
-0.479	-0.01078	-0.01645
-0.48	-0.01084	-0.01659
-0.481	-0.01088	-0.01673
-0.482	-0.01093	-0.01688
-0.483	-0.01098	-0.01702
-0.484	-0.01103	-0.01717
-0.485	-0.01108	-0.01732
-0.486	-0.01113	-0.01747
-0.487	-0.01118	-0.01762
-0.488	-0.01123	-0.01778
-0.489	-0.01128	-0.01794
-0.49	-0.01133	-0.01809
-0.491	-0.01138	-0.01825
-0.492	-0.01144	-0.01841
-0.493	-0.01148	-0.01857
-0.494	-0.01153	-0.01873
-0.495	-0.01158	-0.01891
-0.496	-0.01164	-0.01907
-0.497	-0.01169	-0.01924
-0.498	-0.01174	-0.01942
-0.499	-0.01178	-0.01959
-0.5	-0.01183	-0.01976
-0.501	-0.01188	-0.01994
-0.502	-0.01193	-0.02011
-0.503	-0.01198	-0.0203
-0.504	-0.01204	-0.02048
-0.505	-0.01208	-0.02066
-0.506	-0.01213	-0.02085
-0.507	-0.01218	-0.02103
-0.508	-0.01224	-0.02122
-0.509	-0.01228	-0.02141
-0.51	-0.01234	-0.0216
-0.511	-0.01239	-0.02178
-0.512	-0.01245	-0.02196
-0.513	-0.0125	-0.02214
-0.514	-0.01255	-0.02233
-0.515	-0.0126	-0.02252
-0.516	-0.01265	-0.02272
-0.517	-0.0127	-0.02292
-0.518	-0.01275	-0.02312
-0.519	-0.0128	-0.02332
-0.52	-0.01286	-0.02351
-0.521	-0.01291	-0.02372
-0.522	-0.01296	-0.02392
-0.523	-0.01301	-0.02412
-0.524	-0.01307	-0.02432
-0.525	-0.01312	-0.02453
-0.526	-0.01317	-0.02473
-0.527	-0.01323	-0.02493
-0.528	-0.01329	-0.02514
-0.529	-0.01334	-0.02534
-0.53	-0.0134	-0.02555
-0.531	-0.01345	-0.02576
-0.532	-0.01351	-0.02596
-0.533	-0.01356	-0.02617
-0.534	-0.01361	-0.02637
-0.535	-0.01367	-0.02659
-0.536	-0.01373	-0.02679
-0.537	-0.01379	-0.02701
-0.538	-0.01385	-0.02722
-0.539	-0.01391	-0.02744
-0.54	-0.01397	-0.02764
-0.541	-0.01403	-0.02785
-0.542	-0.01408	-0.02806
-0.543	-0.01414	-0.02827
-0.544	-0.0142	-0.02849
-0.545	-0.01426	-0.0287
-0.546	-0.01432	-0.02891
-0.547	-0.01438	-0.02912
-0.548	-0.01444	-0.02933
-0.549	-0.0145	-0.02954
-0.55	-0.01456	-0.02976
-0.551	-0.01462	-0.02997
-0.552	-0.01468	-0.03019
-0.553	-0.01475	-0.0304
-0.554	-0.01481	-0.03062
-0.555	-0.01488	-0.03084
-0.556	-0.01494	-0.03105
-0.557	-0.015	-0.03127
-0.558	-0.01506	-0.03147
-0.559	-0.01512	-0.03168
-0.56	-0.01518	-0.0319
-0.561	-0.01524	-0.0321
-0.562	-0.01531	-0.03232
-0.563	-0.01537	-0.03253
-0.564	-0.01543	-0.03275
-0.565	-0.0155	-0.03296
-0.566	-0.01557	-0.03317
-0.567	-0.01564	-0.03338
-0.568	-0.01571	-0.03359
-0.569	-0.01577	-0.0338
-0.57	-0.01585	-0.03401
-0.571	-0.01591	-0.03422
-0.572	-0.01599	-0.03443
-0.573	-0.01606	-0.03465
-0.574	-0.01613	-0.03485
-0.575	-0.01621	-0.03507
-0.576	-0.01628	-0.03528
-0.577	-0.01635	-0.03549
-0.578	-0.01643	-0.0357
-0.579	-0.0165	-0.03591
-0.58	-0.01658	-0.03612
-0.581	-0.01666	-0.03633
-0.582	-0.01674	-0.03654
-0.583	-0.01681	-0.03675
-0.584	-0.0169	-0.03696
-0.585	-0.01698	-0.03716
-0.586	-0.01707	-0.03738
-0.587	-0.01715	-0.03759
-0.588	-0.01723	-0.0378
-0.589	-0.01732	-0.03801
-0.59	-0.01741	-0.03822
-0.591	-0.01749	-0.03843
-0.592	-0.01758	-0.03864
-0.593	-0.01767	-0.03885
-0.594	-0.01777	-0.03907
-0.595	-0.01786	-0.03928
-0.596	-0.01795	-0.03949
-0.597	-0.01805	-0.0397
-0.598	-0.01815	-0.03991
-0.599	-0.01824	-0.04012
-0.6	-0.01834	-0.04033
-0.601	-0.01844	-0.04054
-0.602	-0.01855	-0.04075
-0.603	-0.01865	-0.04096
-0.604	-0.01876	-0.04117
-0.605	-0.01887	-0.04138
-0.606	-0.01897	-0.04158
-0.607	-0.01907	-0.04179
-0.608	-0.01918	-0.04199
-0.609	-0.01929	-0.04219
-0.61	-0.01941	-0.0424
-0.611	-0.01953	-0.04261
-0.612	-0.01966	-0.04282
-0.613	-0.01978	-0.04303
-0.614	-0.01992	-0.04324
-0.615	-0.02004	-0.04345
-0.616	-0.02018	-0.04366
-0.617	-0.02031	-0.04387
-0.618	-0.02044	-0.04408
-0.619	-0.02058	-0.04429
-0.62	-0.02072	-0.0445
-0.621	-0.02085	-0.04471
-0.622	-0.021	-0.04491
-0.623	-0.02113	-0.04512
-0.624	-0.02128	-0.04533
-0.625	-0.02142	-0.04553
-0.626	-0.02157	-0.04574
-0.627	-0.02172	-0.04596
-0.628	-0.02187	-0.04617
-0.629	-0.02201	-0.04638
-0.63	-0.02216	-0.0466
-0.631	-0.02232	-0.04681
-0.632	-0.02248	-0.04702
-0.633	-0.02263	-0.04723
-0.634	-0.02279	-0.04744
-0.635	-0.02295	-0.04765
-0.636	-0.02311	-0.04786
-0.637	-0.02327	-0.04808
-0.638	-0.02344	-0.04829
-0.639	-0.0236	-0.0485
-0.64	-0.02376	-0.04871
-0.641	-0.02393	-0.04892
-0.642	-0.0241	-0.04913
-0.643	-0.02427	-0.04934
-0.644	-0.02444	-0.04955
-0.645	-0.0246	-0.04975
-0.646	-0.02478	-0.04996
-0.647	-0.02495	-0.05017
-0.648	-0.02513	-0.05038
-0.649	-0.02531	-0.05059
-0.65	-0.02549	-0.0508
-0.651	-0.02567	-0.05101
-0.652	-0.02585	-0.05122
-0.653	-0.02603	-0.05143
-0.654	-0.02623	-0.05164
-0.655	-0.02641	-0.05186
-0.656	-0.0266	-0.05207
-0.657	-0.02678	-0.05227
-0.658	-0.02698	-0.05248
-0.659	-0.02717	-0.05269
-0.66	-0.02737	-0.0529
-0.661	-0.02756	-0.05311
-0.662	-0.02777	-0.05331
-0.663	-0.02796	-0.05352
-0.664	-0.02816	-0.05373
-0.665	-0.02836	-0.05394
-0.666	-0.02856	-0.05415
-0.667	-0.02876	-0.05436
-0.668	-0.02896	-0.05458
-0.669	-0.02917	-0.05479
-0.67	-0.02937	-0.055
-0.671	-0.02959	-0.05521
-0.672	-0.0298	-0.05542
-0.673	-0.03001	-0.05563
-0.674	-0.03022	-0.05585
-0.675	-0.03043	-0.05606
-0.676	-0.03065	-0.05628
-0.677	-0.03086	-0.05649
-0.678	-0.03108	-0.05668
-0.679	-0.03129	-0.0569
-0.68	-0.0315	-0.0571
-0.681	-0.03173	-0.05731
-0.682	-0.03196	-0.05753
-0.683	-0.03217	-0.05773
-0.684	-0.0324	-0.05794
-0.685	-0.03262	-0.05815
-0.686	-0.03285	-0.05836
-0.687	-0.03307	-0.05858
-0.688	-0.0333	-0.05879
-0.689	-0.03353	-0.059
-0.69	-0.03377	-0.05921
-0.691	-0.03401	-0.05943
-0.692	-0.03424	-0.05964
-0.693	-0.03448	-0.05985
-0.694	-0.03473	-0.06006
-0.695	-0.03498	-0.06028
-0.696	-0.03522	-0.0605
-0.697	-0.03548	-0.06071
-0.698	-0.03572	-0.06092
-0.699	-0.03597	-0.06113
-0.7	-0.03622	-0.06135
-0.701	-0.03647	-0.06156
-0.702	-0.03673	-0.06178
-0.703	-0.03699	-0.062
-0.704	-0.03724	-0.06221
-0.705	-0.03749	-0.06242
-0.706	-0.03776	-0.06265
-0.707	-0.03802	-0.06286
-0.708	-0.03828	-0.06308
-0.709	-0.03854	-0.06329
-0.71	-0.03881	-0.0635
-0.711	-0.03907	-0.06373
-0.712	-0.03934	-0.06394
-0.713	-0.03961	-0.06415
-0.714	-0.03987	-0.06436
-0.715	-0.04014	-0.06457
-0.716	-0.04042	-0.06477
-0.717	-0.04068	-0.06499
-0.718	-0.04096	-0.06519
-0.719	-0.04122	-0.06541
-0.72	-0.04149	-0.06563
-0.721	-0.04176	-0.06584
-0.722	-0.04203	-0.06605
-0.723	-0.0423	-0.06626
-0.724	-0.04259	-0.06648
-0.725	-0.04289	-0.0667
-0.726	-0.04317	-0.0669
-0.727	-0.04345	-0.06713
-0.728	-0.04375	-0.06734
-0.729	-0.04402	-0.06755
-0.73	-0.04429	-0.06776
-0.731	-0.04454	-0.06798
-0.732	-0.04483	-0.06818
-0.733	-0.04511	-0.06839
-0.734	-0.0454	-0.0686
-0.735	-0.04566	-0.06882
-0.736	-0.04594	-0.06904
-0.737	-0.0462	-0.06927
-0.738	-0.04647	-0.06948
-0.739	-0.04673	-0.0697
-0.74	-0.047	-0.06991
-0.741	-0.04726	-0.07014
-0.742	-0.04754	-0.07034
-0.743	-0.04781	-0.07056
-0.744	-0.0481	-0.07079
-0.745	-0.04838	-0.07102
-0.746	-0.04864	-0.07122
-0.747	-0.04891	-0.07144
-0.748	-0.0492	-0.07165
-0.749	-0.04947	-0.07188
-0.75	-0.04974	-0.07209
-0.751	-0.05001	-0.07231
-0.752	-0.05028	-0.07253
-0.753	-0.05055	-0.07274
-0.754	-0.05082	-0.07297
-0.755	-0.05107	-0.07318
-0.756	-0.05134	-0.07339
-0.757	-0.0516	-0.0736
-0.758	-0.05185	-0.07381
-0.759	-0.05212	-0.07403
-0.76	-0.05241	-0.07425
-0.761	-0.05268	-0.07446
-0.762	-0.05296	-0.07468
-0.763	-0.05326	-0.07489
-0.764	-0.05351	-0.07511
-0.765	-0.05377	-0.07532
-0.766	-0.05406	-0.07554
-0.767	-0.05434	-0.07575
-0.768	-0.05462	-0.07597
-0.769	-0.05488	-0.07619
-0.77	-0.05515	-0.07641
-0.771	-0.05543	-0.07662
-0.772	-0.0557	-0.07683
-0.773	-0.05597	-0.07706
-0.774	-0.05622	-0.07728
-0.775	-0.05648	-0.07752
-0.776	-0.05678	-0.07775
-0.777	-0.05705	-0.07796
-0.778	-0.05732	-0.07819
-0.779	-0.05759	-0.07841
-0.78	-0.05785	-0.07864
-0.781	-0.05811	-0.07887
-0.782	-0.05838	-0.07908
-0.783	-0.05866	-0.0793
-0.784	-0.05893	-0.07954
-0.785	-0.0592	-0.07977
-0.786	-0.05949	-0.08
-0.787	-0.05977	-0.08022
-0.788	-0.06002	-0.08045
-0.789	-0.06033	-0.08068
-0.79	-0.06062	-0.08091
-0.791	-0.06091	-0.08112
-0.792	-0.06121	-0.08134
-0.793	-0.06147	-0.08157
-0.794	-0.06175	-0.08179
-0.795	-0.06201	-0.08201
-0.796	-0.0623	-0.08224
-0.797	-0.06255	-0.08248
-0.798	-0.06284	-0.0827
-0.799	-0.06314	-0.08293
-0.8	-0.0634	-0.08315
-0.801	-0.06372	-0.08339
-0.802	-0.06403	-0.08362
-0.803	-0.06433	-0.08386
-0.804	-0.06464	-0.08409
-0.805	-0.06491	-0.08432
-0.806	-0.06522	-0.08456
-0.807	-0.06555	-0.08478
-0.808	-0.06589	-0.08498
-0.809	-0.06621	-0.08519
-0.81	-0.06657	-0.08542
-0.811	-0.06699	-0.08567
-0.812	-0.0674	-0.0859
-0.813	-0.06781	-0.08615
-0.814	-0.06821	-0.08639
-0.815	-0.06859	-0.08662
-0.816	-0.06899	-0.08686
-0.817	-0.06933	-0.0871
-0.818	-0.06967	-0.08734
-0.819	-0.07007	-0.08758
-0.82	-0.07049	-0.08782
-0.821	-0.07088	-0.08805
-0.822	-0.0713	-0.08828
-0.823	-0.07174	-0.08855
-0.824	-0.07212	-0.08879
-0.825	-0.0725	-0.08901
-0.826	-0.07288	-0.08925
-0.827	-0.07321	-0.08949
-0.828	-0.07354	-0.08972
-0.829	-0.07389	-0.08996
-0.83	-0.07427	-0.09019
-0.831	-0.07467	-0.09044
-0.832	-0.07509	-0.09067
-0.833	-0.0755	-0.09091
-0.834	-0.07588	-0.09116
-0.835	-0.0763	-0.09139
-0.836	-0.07672	-0.09161
-0.837	-0.07712	-0.09184
-0.838	-0.07753	-0.09208
-0.839	-0.07795	-0.09233
-0.84	-0.07828	-0.09259
-0.841	-0.0787	-0.09282
-0.842	-0.07906	-0.09307
-0.843	-0.07942	-0.09332
-0.844	-0.07981	-0.09354
-0.845	-0.08021	-0.09381
-0.846	-0.08055	-0.09405
-0.847	-0.08085	-0.09429
-0.848	-0.0812	-0.09453
-0.849	-0.08156	-0.09476
-0.85	-0.08193	-0.095
-0.851	-0.08229	-0.09524
-0.852	-0.08266	-0.09548
-0.853	-0.08299	-0.09572
-0.854	-0.08338	-0.09597
-0.855	-0.08374	-0.09624
-0.856	-0.0841	-0.09647
-0.857	-0.08447	-0.09671
-0.858	-0.08483	-0.09694
-0.859	-0.08518	-0.09718
-0.86	-0.08553	-0.09741
-0.861	-0.08584	-0.09764
-0.862	-0.08621	-0.09786
-0.863	-0.08652	-0.0981
-0.864	-0.08686	-0.0984
-0.865	-0.08719	-0.0987
-0.866	-0.08753	-0.0989
-0.867	-0.08787	-0.0991
-0.868	-0.08826	-0.0994
-0.869	-0.08866	-0.0996
-0.87	-0.0891	-0.0998
-0.871	-0.08953	-0.1001
-0.872	-0.08996	-0.1003
-0.873	-0.09039	-0.1006
-0.874	-0.09072	-0.1008
-0.875	-0.09104	-0.101
-0.876	-0.09137	-0.1013
-0.877	-0.09169	-0.1015
-0.878	-0.09202	-0.1018
-0.879	-0.0924	-0.102
-0.88	-0.09275	-0.1023
-0.881	-0.09312	-0.1025
-0.882	-0.09342	-0.1028
-0.883	-0.09373	-0.103
-0.884	-0.09402	-0.1033
-0.885	-0.09434	-0.1035
-0.886	-0.09467	-0.1038
-0.887	-0.095	-0.104
-0.888	-0.0953	-0.1043
-0.889	-0.0957	-0.1045
-0.89	-0.096	-0.1048
-0.891	-0.0963	-0.105
-0.892	-0.0966	-0.1053
-0.893	-0.097	-0.1056
-0.894	-0.0973	-0.1058
-0.895	-0.0977	-0.106
-0.896	-0.098	-0.1062
-0.897	-0.0982	-0.1065
-0.898	-0.0985	-0.1068
-0.899	-0.0989	-0.107

## Sheet: Figure 2b
	Con.	error bar	FE	error bar	Sel.
-0.3	90.7	3.21455	29.3	4.04145	100
-0.4	91.8	4.16333	51.4	3.05505	100
-0.5	93.3	3.05505	41	2	100
-0.6	90.4	5.03322	28.1	4.04145	100

## Sheet: Figure 2c
	Con.	error bar	FE.	error bar	Sel.
-0.3	91.2	3.05505	66	4	100
-0.4	94	3.60555	91.4	3.05505	100
-0.5	92	2.64575	79	2	100
-0.6	90.5	5.03322	55.3	3.05505	100

## Sheet: Figure 2d
	Con.	error bar	FE.	error bar	Sel.	error bar
np-Cu	90.6	4.04145	16	3	67.6	3.51188
np-Au	38.8	2.51661	7.7	2.51661	100	0
np-Cu50Au50	90.2	3.05505	28.5	3.51188	94.3	2.08167
Hnp-Cu50Au50	94	3.60555	91.4	3.05505	100	0

## Sheet: Figure 2e
time	Con.	FE.	Sel.
0	0	100	100
5	23	96	100
10	41	92	100
15	61	90	100
16.7	65	86	100
20	73	81	100
25	87	78	100
27.7	90	72	100
30	92	68	100

## Sheet: Figure 2f
	Con.	FE.	Sel.
1	94	92	100
2	91	91	100
3	93	93	100
4	89	90	100
5	90	89	100
6	92	92	100

## Sheet: Figure 3a
energy	OCV	-0.3	-0.5	back to OCV
8965.34	0.01165	0.01095	0.0121	0.01229
8965.79	0.01213	0.01149	0.01248	0.01287
8966.24	0.01252	0.01206	0.01308	0.01299
8966.69	0.01312	0.01238	0.01365	0.01314
8967.14	0.01357	0.01281	0.01399	0.01412
8967.59	0.01425	0.01309	0.01423	0.01488
8968.04	0.01472	0.01364	0.01475	0.01548
8968.49	0.01507	0.01432	0.01546	0.01587
8968.94	0.01592	0.01533	0.01621	0.01644
8969.39	0.01712	0.01642	0.01708	0.01701
8969.84	0.01801	0.01723	0.01797	0.01783
8970.29	0.01868	0.01818	0.01852	0.01885
8970.74	0.01962	0.01923	0.01888	0.02034
8971.19	0.02118	0.02026	0.01976	0.02185
8971.64	0.02285	0.02127	0.02096	0.02318
8972.09	0.02429	0.02237	0.02202	0.02439
8972.54	0.0258	0.02381	0.0233	0.02601
8972.99	0.02749	0.02546	0.02483	0.02816
8973.44	0.02991	0.02759	0.02648	0.03082
8973.89	0.03273	0.03018	0.02865	0.03362
8974.34	0.03625	0.03325	0.03186	0.03662
8974.79	0.04072	0.03717	0.0358	0.04023
8975.24	0.04644	0.04212	0.04056	0.04511
8975.69	0.05388	0.04888	0.047	0.052
8976.14	0.06343	0.05786	0.05587	0.06103
8976.59	0.07663	0.07019	0.06806	0.0727
8977.04	0.0956	0.08762	0.08563	0.08928
8977.49	0.12346	0.11289	0.1114	0.11403
8977.94	0.16374	0.14977	0.14901	0.15061
8978.39	0.21896	0.20201	0.20147	0.20241
8978.84	0.28456	0.26624	0.26453	0.26664
8979.29	0.34994	0.33138	0.32738	0.33275
8979.74	0.40463	0.38669	0.38006	0.38936
8980.19	0.44388	0.42667	0.41856	0.43058
8980.64	0.46859	0.45232	0.44429	0.45678
8981.09	0.48267	0.46649	0.45961	0.47124
8981.54	0.48974	0.47333	0.4674	0.47809
8981.99	0.49432	0.47684	0.472	0.48199
8982.44	0.49883	0.48098	0.47667	0.48636
8982.89	0.50633	0.48817	0.48385	0.49352
8983.34	0.51853	0.49964	0.4954	0.50493
8983.79	0.53513	0.51562	0.51147	0.52133
8984.24	0.55558	0.53616	0.53217	0.54158
8984.69	0.57856	0.55935	0.55528	0.56415
8985.14	0.60277	0.58333	0.57976	0.58804
8985.59	0.6281	0.60779	0.60519	0.61295
8986.04	0.65475	0.6334	0.63171	0.63929
8986.49	0.68285	0.66066	0.66017	0.6671
8986.94	0.71179	0.68952	0.68927	0.69614
8987.39	0.74174	0.71951	0.71983	0.72599
8987.84	0.7727	0.75015	0.75142	0.75678
8988.29	0.80364	0.78146	0.7841	0.78787
8988.74	0.83422	0.81304	0.81689	0.81865
8989.19	0.86489	0.844	0.84939	0.84901
8989.64	0.89397	0.87387	0.88076	0.87847
8990.09	0.92038	0.90165	0.91038	0.90654
8990.54	0.94301	0.92695	0.93687	0.93163
8990.99	0.96253	0.94849	0.95928	0.95282
8991.44	0.97869	0.96587	0.97709	0.97001
8991.89	0.99105	0.97899	0.99074	0.9832
8992.34	0.9986	0.98835	1.00039	0.99259
8992.79	1.00196	0.99324	1.00532	0.99763
8993.24	1.00218	0.99463	1.00645	0.99888
8993.69	0.99976	0.9927	1.005	0.99713
8994.14	0.99534	0.98869	1.00141	0.99339
8994.59	0.99008	0.98356	0.99617	0.98814
8995.04	0.98417	0.97772	0.99035	0.9823
8995.49	0.97919	0.97231	0.98445	0.97644
8995.94	0.97413	0.96744	0.97931	0.9712
8996.39	0.96994	0.96305	0.9753	0.96625
8996.84	0.96692	0.95899	0.97173	0.96225
8997.29	0.96472	0.95573	0.96838	0.95917
8997.74	0.96206	0.95336	0.96585	0.95647
8998.19	0.95987	0.9518	0.96396	0.95419
8998.64	0.95813	0.9506	0.96288	0.95287
8999.09	0.95717	0.94997	0.96242	0.95212
8999.54	0.9565	0.95001	0.96257	0.95221
8999.99	0.95644	0.95085	0.96295	0.9528
9000.44	0.95724	0.95197	0.96394	0.95378
9000.89	0.95818	0.95284	0.96536	0.95471
9001.34	0.95895	0.95386	0.96653	0.95553
9001.79	0.9588	0.95449	0.96653	0.95601
9002.24	0.95777	0.95402	0.96592	0.95597
9002.69	0.95581	0.95204	0.96396	0.95476
9003.14	0.95315	0.949	0.96035	0.95178
9003.59	0.94927	0.9445	0.95503	0.9475
9004.04	0.94437	0.93927	0.9495	0.9424
9004.49	0.93902	0.93339	0.94321	0.93718
9004.94	0.93399	0.92831	0.93711	0.93193
9005.39	0.92958	0.92384	0.93194	0.92691
9005.84	0.92595	0.9198	0.92753	0.92246
9006.29	0.92358	0.9158	0.92276	0.919
9006.74	0.92271	0.9114	0.91695	0.91569
9007.19	0.92247	0.90675	0.90988	0.91239
9007.64	0.92044	0.90182	0.90282	0.90824
9008.09	0.91493	0.89819	0.89984	0.90289
9008.54	0.90872	0.8986	0.90468	0.90018
9008.99	0.90694	0.90312	0.91468	0.90431
9009.44	0.91153	0.90812	0.92194	0.91299
9009.89	0.91831	0.91181	0.92455	0.91917
9010.34	0.92395	0.91558	0.92618	0.92259
9010.79	0.92874	0.91964	0.92884	0.92556
9011.24	0.93353	0.9236	0.93205	0.92899
9011.69	0.93801	0.92788	0.93569	0.93255
9012.14	0.94256	0.93171	0.93949	0.93604
9012.59	0.94699	0.93547	0.94345	0.93976
9013.04	0.95127	0.93919	0.94765	0.94401
9013.49	0.95562	0.9437	0.9521	0.94824
9013.94	0.96021	0.94869	0.95655	0.95259
9014.39	0.96487	0.95372	0.96114	0.95726
9014.84	0.96935	0.95835	0.96568	0.96181
9015.29	0.97342	0.96275	0.97013	0.96596
9015.74	0.97781	0.96671	0.97445	0.96998
9016.19	0.9818	0.97056	0.97883	0.97419
9016.64	0.98517	0.97452	0.98248	0.97815
9017.09	0.98803	0.97858	0.98551	0.98189
9017.54	0.99126	0.98259	0.98853	0.98536
9017.99	0.99414	0.98606	0.99174	0.98871
9018.44	0.99692	0.98888	0.99442	0.9918
9018.89	0.99876	0.99126	0.99657	0.99422
9019.34	1.00041	0.99349	0.99855	0.99632
9019.79	1.00189	0.9952	1.0004	0.99829
9020.24	1.00304	0.99646	1.00192	0.99964
9020.69	1.00378	0.99747	1.00232	1.00053

[truncated: 9 more sheets: Figure 3b, Figure 3c, Figure 3d, Figure 3e, Figure 3f, Figure 4a, Figure 4b, Figure 4c, Figure 4d]
